# Supplementary material for: Disequilibrium evolution of the Fructose-1,6-bisphosphatase gene family leads to their functional biodiversity in Gossypium species
Source: BMC Genomics. 2020 Jun 1;21:379. doi: 10.1186/s12864-020-6773-z (PMC7262775; doi:10.1186/s12864-020-6773-z)
Supplement: Supplementary file 1 — Additional file 1 Multiple sequence alignment involving 114 sequences from the genomes of the following eight species: G. hirsutum, G. arboreum, G. barbadense, G. raimondii, A. thaliana, T. cacao, P. trichocarpa, G. max, Z. mays, V. vinifera, S. moellendorffii, P. patens, and O. sativa. [file 12864_2020_6773_MOESM1_ESM.txt]

>Pp3c5_5150V3.1.p
MATTMAATAAGSAVSSFAKLSSSAVAGAGVQNAAFPRSAAATSLGGKASSLYGASMPYAR
NAVSVKASSTSRNTLTRAELGDSLEEFLAKATTDKNLARLLVCMGEALRTIAFKVRTASC
GATACVNTFGDEQLAVDMLADKLLFEALRHSHVCKYACSEEEPILQDMEGEGFSVAFDPL
DGSSIVDTNFTVGTIFGVWPGDKLTGITGRDQAASAMGIYGPRTTYVVAINGFPGTHEFL
LMDDGKWQHVKETTEIKEGKLFSPGNLRATFDNADYEKLINYYVSEKYTLRYTGGMVPDV
NQIIVKERGIFTNVTSPTTKAKLRLLFEVAPLGLLIENAGGYSSDGKQSVLDKVVVNTDD
RTQVAYGSRDEIIRFEETLYGDSRLKAELAAATV
>LOC_Os04g16680.1
METVAAASYTRGAATRSPACCAAMSFSQSYRPKAARPPSTFYGESLRVNTARSLPSGRQS
KAASRAALSTRCEIGDSLEEFLTKATPDKNLIRLLICMGEAMRTISFKVRTASCGGTACV
NSFGDEQLAVDMLADKLLFEALEYSHVCKYACSEEVPELQDMGGPVDGGFSVAFDPLDGS
SIVDTNFTVGTIFGVWPGDKLTGVTGGDQVAAAMGIYGPRTTYIIALKDCPGTHEFLLLD
EGKWQHVKDTTTIGEGKMFSPGNLRATFDNPEYDKLINYYVKEKYTLRYTGGMVPDVNQI
IVKEKGIFTNVTSPTAKAKLRLLFEVAPLGFLIEKAGGYSSDGKQSVLDKVINNLDERTQ
VAYGSKNEIIRFEETLYGSSRLTAGATVGAAA
>VIT_208s0007g01570.1
MAATSATATTASSQLHFSSSHSISRLSPFHLRVYDSRTLVSFPTNSKRGHGVSGVRCMAV
GTASEAETKKKSGFEIQALTSWLLKQEQAGVIDAELTIVISSISMACKQIASLVQRASIS
NLTGVQGAVNVQGEDQKKLDVVSNEVFSNCLRSSGRTGIIASEEEDVPVAVEESYSGNYI
VVFDPLDGSSNIDAAVSTGSIFGIYSPNDECLADIGDDSTLDSTEQRCVVNVCQPGSNLL
AAGYCMYSSSIIFVVSIGTGVFAFTLDPMYGEFVLTQENIQIPKSGKIYSFNEGNYQLWD
DKLKKYIDDLKDPGPSGKPYSARYIGSLVGDFHRTLLYGGIYGYPRDKKSKNGKLRLLYE
CAPMSYLVEQAGGKGSDGHQRILDIQPVEIHQRVPLYIGSVEEVEKLEKYLA
>Pp3c19_12890V3.1.p
MATTQAILSATLAIAPASSCETSSRSPASTKTCLSVAGSSLHGSVAGLGAGKQIVSVQRK
SVAVRAAVAAETAAPKQQAKSQYDITTLTTWLLKKEQAGVIDGELTIVLSSIALACKQIA
SLVQRAGISNMTGLQGAANIQGEDQKKLDVISNEVFSSCLRSSGRTGIIASEEEDTPVAV
EESYSGNYIVVFDPLDGSSNIDAAVSTGSIWGIYKPNEECLTNLGEEPTIDEIAENCVVN
VCQPGSNLLSAGYCMYSSSVILVLSVGDGVYGFTLDPLYGEFVLSHDNIQIPKSGKIYSM
NEGNYALWDDNLKKYVDSLKDPGTSGKPYSARYIGSLVGDFHRTMLYGGIYGYPRDSKSK
NGKLRLLYECAPMSYLAEQAGGKGSDGHQRILDIQPEQVHQRVPLYVGSVEEVEKLESFL
SS
>GH_A10G2530.1
METSVTCYARGIVLPGVSSKHSSALVSPPSTSPSFSSKSLKTSSLFGESLRVVPRSSLKV
SKAKHTTSLVTKCEIGESLEEFLTKATTDKALIRLMMCMGEALRTIAFKVRTASCGGTAC
VNSFGDEQLAVDLLANKLLFEALTYSHFCKYACSEEIPELQDMGGPAEGGFSVAFDPLDG
SSIVDTNFTVGTIFGVWPGDKLTGVTGRDQVAAAMGIFGPRTTYVLALKDIPGTHEFLLL
DEGKWQHVKDTYEIGEGKMFSPGNLRATFDNPEYDKLINYYVREKYTLRYTGGMVPDVNQ
IIVKEKGIFTNVASPSAKAKLRLLFEVAPLGFLIEKAGGYSSDGQKSVLDKVIENLDDRT
QVAYGSKNEIIRFEETLYGSSRLNAGVPVGATA
>Thecc.10G027000.1.p
METGVTCYARGIVLPSVSSKHSTALVSPPSISPPFSYRSLKTSSLLGESLRVVPRSSLKV
SKTKSSSFVTRCEIGDSLEEFLTKATPDKGLIRLMMCMGEALRTIAFKVRTASCGGTACV
NSFGDEQLAVDLLANKLLFEALTYSHFCKYACSEEVPELQDMGGPAEGGFSVAFDPLDGS
SIVDTNFTVGTIFGVWPGDKLTGVTGRDQVAAAMGIFGPRTTYVLALKDSPGTHEFLLLD
EGKWQHVKDTTEIGEGKMFSPGNLRATSDNPEYDKLINYYVREKYTLRYTGGMVPDVNQI
IVKEKGIFTNVASPSAKAKLRLLFEVAPLGFLIEKAGGYSSDGHRSVLDKLINNLDDRTQ
VAYGSKNEIIRFEETLNGSSRLKAGVPVGAAA
>AT3G54050.1
MAATAATTTSSHLLLSSSRHVASSSQPSILSPRSLFSNNGKRAPTGVRNHQYASGVRCMA
VAADAAETKTAARKKSGYELQTLTGWLLRQEMKGEIDAELTIVMSSISLACKQIASLVQR
AGISNLTGVQGAVNIQGEDQKKLDVISNEVFSNCLRSSGRTGIIASEEEDVPVAVEESYS
GNYVVVFDPLDGSSNIDAAVSTGSIFGIYSPNDECIVDDSDDISALGSEEQRCIVNVCQP
GNNLLAAGYCMYSSSVIFVLTLGKGVFSFTLDPMYGEFVLTQENIEIPKAGRIYSFNEGN
YQMWDDKLKKYIDDLKDPGPTGKPYSARYIGSLVGDFHRTLLYGGIYGYPRDAKSKNGKL
RLLYECAPMSFIVEQAGGKGSDGHSRVLDIQPTEIHQRVPLYIGSTEEVEKLEKYLA
>Gorai.012G110100.1
MVQAISTSSCCNILFSKSHRSTSPHSLHRFNHYSPSFAHRISTGVQRKALELPLPETVTQ
QVQNKEQRKTQFALENLTSWLLKQELAGNIDAELTIVLSSISLACKQIASLLQRSSIINL
TGGQGTINVQGEDQKKLDVISNELFCNCLRSSGRTGIIASEEEDIPVAVEETYSGNYIVV
FDPIDGSANIDTALTTGSIFGIYGPDEQCLIDLDDTSTLDEAREKCIINVCQPGRNLLVA
GYCLYSSSVVFTISLGKGVFAFTLDPTYGEFVLTHENIKIPESGKIYSFNEGNYDLWDDK
LKNYLDHLRQPGSNGKPYSGRYIGCLVGEIHRMLLRGGIYGNPKNKNNKNGNLRLLYECA
PMSFLIEQAGGTAIDGVQRILDIVPEQVHQRTPIFIGSPDEVQKLQKYLA
>Thecc.02G043700.1.p
MDHAADAHRTDLMTITRHVLNEQSKYPESRGDFTILLSHIVLGCKFVCSAVSKAGLAKLI
GLAGETNVQGEEQKKLDVLSNEVFVKALISSGRTCILVSEEDEEATFVEPSKRGRYIVVF
DPLDGSSNIDCGVSIGTIFGIYLVKDKDNPTLDDVLQPGRNLLAAGYCMYGSSCTLVLST
GSGVNGFTLDPSLGEFILTHPDMKIPKKGKIYSVNEGNAKNWDEPTTRFVEKCKFPTDGS
PPKSLRYVGSMVADVHRTLLYGGIFLYPADKKSPNGKLRVLYEVFPMSYLMEQAGGQAFN
GKQRALDLVPKKIHERSPVFLGSYDDVEEIKALYAAAEENNA
>Thecc.02G128400.1.p
MQQLLLPTTSFPPPLFPLKSHPFPRKQQFCLRDGLSLYAPPKMASFSGFVAKSQMQTTAD
GGDANGFSTLMEYVGKGGLDVGDELVVLLYHMQYACKRIAALVASPFNSALGKHSGLSAG
TSGSGGLDRDKPKPLDIVANEVILSSLRNSGKVSVMASEEDDAPIWINDDGPFVVVLDPL
DGSRNIDASIPTGTIFGIYKRLVELDHLPTEEKASLNSLQSGTRLLAAGYVLYSSATILC
ASFGSGTHAFTLDHSTGDFILTHPSIRIPARGQIYSVNDARYFDWPEGLRQYINTVRQGK
GKYPKKYSARYICSLVADFHRTLLYGGLAMNPRDHLRLVYEANPLSFLAEQAGGKGSDGK
SRILSIQPVKLHQRLPLFLGSLEDIDELESYEDVQQKVNPGYAI
>Glyma.08G182300.1.p
MDHQADTNRTDLMTITRFVLNEQSKYPESRGDFTILLSHIVLGCKFVCSAVNKAGLAKLI
GLAGETNVQGEEQKKLDVLSNEVFVKALISSGRTCLLVSEEVEEAIFVPSSHRGKYIVVF
DPLDGSSNIDCGVSIGTIFGIYMVKNEAEVSLEDALQPGNQMLAAGYCMYGSSCTFVLST
ENGVNGFTLDPSLGEFILTHPNIKIPSKGKIYSVNEGNARNWDEPTTKYVQMCKFPQDGS
PPKSLRYIGSMVADIHRTLLYGGIFMYPADAKSPNGKLRLLYEVFPMSYLMEQAGGQAFT
GKQRALDLIPKKIHERSPVFLGSYDDIEQMKELYAASKEDDA
>Glyma.20G235300.1.p
MDNARSANGEENAAGIPDDLRCKRSDGKQWRCTAMSMPDKTVCEKHYIQAKKRAANSAMR
ANLKKAKRKSHSLSLNESDNVYLESKSDDFDLPLSSIGLSQKKLSKNEFRYEPERDARRG
SSARRASNLNDDDDDDDDDVVVDVDGDGDGDAALYEEENWVSYDSPPDSSRKRSRRSLEA
NAEYSDGTSGSSDEDTGGQTCHQCRRNDRDRVTWCQRCDRRGYCDSCLSTWYSDISLDEI
QRICPACRGICNCKTCLRSDNSIKVRIREIPVLDKLQYLHVLLSSVLPVVKQIHHEQCFE
VELEKKLRGAEIDLPRIKLNTDEQMCCNFCRIPITDYHRRCPSCSYDLCLNCCRDLREAT
ADHNKEPQTEQAKTSDRNILSKFPHWRSNDNGSIPCPPKEYGGCGYSSLNLSRIFKMNWV
AKLVKNVEEMVSGCRISNADDPPETGRNDLRLCQYSHREASDDNYLYCPASDDIKTDGIG
SFRKHWKTGEPIIVKQVFDGSSISSWDPMVIWRGILETTDEKAKDENRMVKAIDCLDGSE
IDIELAQFMKGYFEGHILENGWPQLLKLKDWPSPSASEEFLLYQRPEFISKLPLLQYIHS
KWGLLNVAAKLPHYSLQNDVGPKIYISYGISDELGRGDSVTNLHFNMRDMVYLLVHTNEV
KLKNWQITEIEMMQKDKANKESEAKESDRDPQISSGGSSPDSLLGTKSSGLEMDSNQNKS
IMDQGFEIYSSAEGNTANCKLPFTQNGDVFEKTHPGVLWDVFRRQDVPILTKYLKIHWKE
FGKSDDLGNEFVEWPLYDGAIFLDKHHKRKLKEEFGVEPWSFEQNLGEAIFVPAGCPFQA
RNVQSNVQLGLDFLSPESVGDAVRLAEEIRCLPNEHEAKLQVLEVGKISLYAASSAIKEV
QKLVLDPKVGAEIGYGDPNLTAMVSENYEKMVKRRQITCA
>Zm00001d010172_P006
MVKDKDNVTLEDVLQPGTNMLAAGYCMYGSSCTLVLSTGNGVNGFTLDPSLGEFILTHPN
IKIPRKGKIYSVNEGNAKNWDGPTAKYDELGGSFLSKNYYCDFVTSQAEFYAVSDSWRNA
SILRMVHRLDP
>GH_D12G0166.1
MQQLLSPTISYPSPLLHLTSHPFPPKPHFCPTHRLSFYPPPKMASFSGFLAKSQMGMTAA
AAAGDGANGFSSLMDYVGKGGLDVGDDLLVLLYHIQFACKRIAALVASPFNSALGKHSAL
TGATSGAAASDRDKPKPLDIVANEIILSSLRNSGKVSVMASEEDDAPTWINDDGPFVVVL
DPLDGSRNIDASIPTGTIFGVYNRLTELDNQPTEEKALLNSLQSGRKLVAAGYVLYSSAT
ILCASFGSGTHAFTLDHSTGDFILTHPSIRIPPRGQIYSVNDARYFDWPEGLRQYIDTVR
QGKGKFPKKYSARYICSLVADFHRTVLYGGIAMNPRDHLRLVYEANPLSYLAEQAGGKGS
DGKSRILSIQPVKLHQRLPLFLGSLEDIDELESYGDVQQKVNPGTFRQGRCSWWATYIKA
SIGLTCLQLILSSHLLHQGSIL
>GB_D03G0699.1
MDHAADAHRTDLMTITRFVLNEQSKYPESRGDFTILLNHIVLGCKFVCSAVNKAGLAKLI
GLAGETNVQGEEQKKLDVLSNEVFVKALVSSGRTCILVSEEDEEATFVDPSKRGRYCVVF
DPLDGSSNIDCGVSIGTIFGIYMMKDNHEPTLDDVLQPGKQMLAAGYCMYGSSCTLVLST
GEGVNGFTLDPSLGEFILTHPDIKIPKKGKIYSVNEGNAKNWDGPTAKYVEKCKFPKDGS
SPKSLRYIGSMVADVHRTLLYGGIFLYPADKKSPSGKLRVLYEVFPMSFLMEQAGGQAFT
GKQRALDLVPTKIHERSPIFLGSFDDVEDIKALYAAEGKKE
>GH_D02G0715.1
MDHAADAYRTDLMTITRFVLNEQSKYPESRGDFTILLNHIVLGCKFVCSSVNKAGLAKLI
GLAGEINIQGEEQKKLDVLSNEVFIKALVSSGRTCILVSEEDEDAIIVEPSKRGRYCVVF
DPLDGSSNIDCGVSIGTIFGIYMVKDDHEPTLADVLQPGKQMVAAGYCMYGSSCTLVLST
GKGVNGFTLDPSLGEFILTHPDIRIPKKGKIYSVNEGNAKNWDGPTAKYVENCKFPKDGS
PSKSLRYIGSMVADVHRTLLYGGTFMYPADKKSPSGKLRVLYEVFPMSFLMENAGGQAFT
GKQRALDLVPTKIHDRSPIFLGSYDDIEEIKALYAAEGKKE
>Potri.010G156300.3.p
MAQNDSLSEFLQTAVEAAKRAGEIIREGFYQTKHVEHKGLVDLVTETDKACEDLIFNYLK
QQHPSHKFIGEETTAACGITELTDEPTWIVDPLDGTTNFVHGFPFVCISIGLTIGKVATV
GVVYNPIMDELFTGVHGKGAFLNGKPIKVSSQSELVKSLLATEAGTKRDKSTVDATTNRI
NSLLFKVRSLRMTGSCALNLCGIACGRIDLFYETGYGGPWDVAGGAVIVKEAGGIVYDPS
GKDFDITSQRVAASNPLLKEAFVEVLQQSE
>Gorai.007G377800.1
MVAAVAATASSQLLVSSSRSLSRLSPFQLCVFDSKTLVSCPSNGNGSNNSIKRRHVRCMA
VGTAPEAETKKSGFEIQTLTGWLLKQEQAGTIDAELTIVLSSISMACKQIASLVQRASIS
NLTGVQGAVNIQGEDQKKLDVVSNEVFSNCLRSSGRTGIIASEEEDVPVAVEESYSGNYI
VVFDPLDGSSNIDAAVSTGSIFGIYSPNDECLAEIDDDSTLGSAEQRCVVNVCQPGSNLL
AAGYCMYSSSIIFVLTLGNGVYAFTLDPMYGEFVLTQEKIQIPKAGKIYAFNEGNYQLWD
DKLKKYIDDLKDPGPSGKPYSARYIGSLVGDFHRTLLYGGIYGYPRDKKSKNGKLRLLYE
CAPMSFIVEQAGGKGSDGHQRILDIQPVEIHQRVPLYIGSQEEVEKLEKYLA
>GH_A11G3741.1
MVAAVAATASSQLLVSSSRSLSRLSPFQLCVFDSKSLVSCPSNGNGINNSIKRRHVRCLA
VGTAPEAETKKSGFEIQTLTGWLLKQEQAGTIDAELTIVLSSISMACKQIASLVQRASIS
NLTGVQGAVNVQGEDQKKLDVVSNEVFSNCLRSSGRTGIIASEEEDVPVAVEESYSGNYI
VVFDPLDGSSNIDAAVSTGSIFGIYSPNDECLAEIDDDSTLGSAEQRCVVNVCQPGSNLL
AAGYCMYSSSIIFVLTLGNGVYAFTLDPMYGEFVLTQEKIQIPKAGKIYAFNEGNYQLWD
DKLKKYIDDLKDPGPSGKPYSARYIGSLVGDFHRTLLYGGIYGYPRDKKSKNGKLRLLYE
CAPMSFIVEQAGGKGSDGHQRILDIQPVEIHQRVPLYIGSQEEVEKLEKYLA
>Potri.006G094500.1.p
MALANSGSLTLMMIPHFNEAKQRCIINVCQPGRKLLAAGYCLYSSSVVFTVSIGKGSCLR
QPGPPNGKRYSGRYISCLVDEIQRMLLYGGIYGNPKKKDRKNGNLRLLYECTPMSYVVEQ
AGRKQQMVTRESLTPSQRRQTLHCSFTASSLDYQSQFKKLCKKTTVGVTITEYYER
>AT3G55800.1
METSIACYSRGILPPSVSSQRSSTLVSPPSYSTSSSFKRLKSSSIFGDSLRLAPKSQLKA
TKAKSNGASTVTKCEIGQSLEEFLAQATPDKGLRTLLMCMGEALRTIAFKVRTASCGGTA
CVNSFGDEQLAVDMLADKLLFEALQYSHVCKYACSEEVPELQDMGGPVEGGFSVAFDPLD
GSSIVDTNFTVGTIFGVWPGDKLTGITGGDQVAAAMGIYGPRTTYVLAVKGFPGTHEFLL
LDEGKWQHVKETTEIAEGKMFSPGNLRATFDNSEYSKLIDYYVKEKYTLRYTGGMVPDVN
QIIVKEKGIFTNVTSPTAKAKLRLLFEVAPLGLLIENAGGFSSDGHKSVLDKTIINLDDR
TQVAYGSKNEIIRFEETLYGTSRLKNVPIGVTA
>Potri.005G191400.4.p
MDHAADAHRTDLMTITRFVLNEQSKYPESRGDFSILLNHIVLGCKFVCSVVNKAGLAKII
GLAGETNVQGEEQKKLDVLSNEVFIKALVSSGRTCILVSEEDEEATFVEPSRRGRYCVVF
DPLDGSSNIDCGVSIGTIFGIYMVKDDHEPTLDDVLQPGKNMLAAGYCMYGSSCTFVLST
GTGVNGFTLDPSLGEFILTHPDIKIPKKGKIYSVNEGNVRNWDGPTAKYVEKCKFPQDGS
SAKSLRYIGSMVADVHRTLLYGGIFLYPADKKSPNGKLRVLYEVFPMSFLMEQAGGQAFT
GKQRALDLLPTKIHERSPIFLGSYDEVEEIKALYAAEEKKA
>Thecc.05G025400.1.p
MVAAAAATASSQLLLSSSRSLSRLSPIQLCVFDSKTLVSCPSNTIKRRHVAGGVRCMAVE
TASDAVTKKNGFEIQALTSWLLMQEQAGVIDAELTIVMSSISMACKQIASLVQRASISNL
TGVQGAVNVQGEDQKKLDVVSNEVFSNCLRSSGRTGIIASEEEDVPVAVEESFSGNYIVV
FDPLDGSSNIDAAVSTGSIFGIYSPNDECLADISDDSTLDTTEQRCVVNVCQPGSNLLAA
GYCMYSSSIIFVLTLGNGVFAFTLDPMYGEFVLTQENIQIPKAGKIYAFNEGNYQLWDDK
LKKYIDDLKDPGPSGKPYSARYIGSLVGDFHRTLLYGGIYGYPRDKKSKNGKLRLLYECA
PMSFIVEQAGGKGSDGHQRILDIQPVEIHQRVPLYIGSTEEVEKLEKYLA
>Ga10G0168.1
METSVTCYARGIVLPGVSSKHSSALVSPPSISPSFSSKSLKTSSLFGESLRVVPRSSLKV
SKAKNTTSLVTKCEIGESLEEFLTKATTDKALIRLMMCMGEALRTIAFKVRTASCGGTAC
VNSFGDEQLAVDLLANKLLFEALTYSHFCKYACSEEIPELQDMGGPAEGGFSVAFDPLDG
SSIVDTNFTVGTIFGVWPGDKLTGVTGRDQVAAAMGIFGPRTTYVLALKDIPGTHEFLLL
DEGKWQHVKDTYEIGEGKMFSPGNLRATFDNPEYDKLINFYVREKYTLRYTGGMVPDVNQ
IIVKEKGIFTNVASPSAKAKLRLLFEVAPLGFLIEKAGGYSSDGQKSVLDKVIENLDDRT
QVAYGSKNEIIRFEETLYGSSRLNAGVPVGATA
>VIT_213s0019g03350.1
METGVTCYARGAFLHTSVSSQHSTALVSPPSISPSFSSKSLRSSSLFGESLRVVPRSSLK
VSRTKNSSLVTRCEVGDSLEEFLTKATPDKGLIRLMMCMGEALRTIAFKVRTASCGGTAC
VNSFGDEQLAVDMVANQLLFEALNYSHFCKHACSEEVPDLQDMGGPVEGGFSVAFDPLDG
SSIVDTNFTVGTIFGVWPGDKLTGVTGRDQVAAAMGIYGPRTTYVLALKDIPGTHEFLLL
DEGKWQHVKDTTEIGEGKLFSPGNLRATFDNPDYDKLINYYVREKYTLRYTGGMVPDVNQ
IIVKEKGIFTNVTSPSSKAKLRLLFEVAPLGFLIEKAGGFSSDGTQSVLDKVINNLDERT
QVAYGSKNEIIRFEETLYGSSRLKAGVPVGAAV
>Pp3c7_15760V3.1.p
MAATQAVHQVLCSSAAVATTSSEVQSCKGGLTANSLSLLPGSSFHGSCAGLRAQNSRAVT
DPRQAAGARAAISVEPTSLPTAKKGQYEITTFTTWLLKQEQAGVIDGELTIVLSSISLAC
KQIASLVQRAGISNLTGLQGVANIQGEDQKKLDVISNEVFSSCLRSSGRTGIIASEEEDT
PVAVEESYSGNYIVVFDPLDGSSNIDAAVSTGSIFGIYKPNEECLTDLGENPTIDEVAQN
CVVNVCQPGSNLLSAGYCMYSSSVILVLSVGHGVYGFTLDPLYGEFVLSHEEIKIPKSGK
IYSFNEGNYALWDDKLKKYVDSLKDPGPSGKPYSARYIGSLVGDFHRTMLYGGIYGYPRD
SKSKNGKLRLLYECAPMSYLAEQAGGKGSDGHQRILDIQPEQVHQRVPLYVGSTEEVEKL
EKFLA
>174833
MAASSATQCFANRSTKIINAPGKNRCSSSLSTASRGLAIGSNRGFQQQHCRNLGIRAAVS
VESTTDKKKSGSRNQYQLNTLTNWLLKQEQAGIIDGELTIVLSSIAVACKQIAALVQRAG
ISNLTGVQGAVNVQGEDQKKLDVVSNEVFSNCLRSSGRTGIIASEEEDTPVAVEESYSGN
YIVVFDPLDGSSNIDAAVSTGSIFGIYHPSEECLADFDSDSDSLTPSEQNCVMNVCQPGK
NLLSSGYCMYSSSVIFVLTVGTGVYGFTLDPMVGEFVLTHDKIKIPDKGKIYAFNEGNYA
LWEPNLQSYINSLKDPGPAGKPYSARYIGSLVGDFHRTMLYGGIYGYPRDKKSKNGKLRL
LYECAPMSFLVEQAGGKGSDGSGRILDIKPEQVHQRVPLYIGSREEVEKLEKYLSSM
>Zm00001d010172_P003
MDHAAEAQRTDLMTITRHVLNEQSRHPESRGDFTILLSHIVLGCKFVAAAVNKAGLAKLI
GLAGETNGEEQKKLDVLSNEVFVKALVSSGRTCVLVSEENEEAIFVDPALRGKYCVCFDP
LDGSSNIDCGVSIGTIFGIYMVKDKDNVTLEDVLQPGTNMLAAGYCMYGSSCTLVLSTGN
GVNGFTLDPSLGEFILTHPNIKIPRKGKIYSVNEGNAKNWDGPTAKFVEKCKYPEDGSPP
RSLRYIGSMVADVHRTLLYGGIFLYPADQKSPNGKLRVLYEVFPMSFLMEQAGGQAFTGK
QRALELAPAKLHDRSPVFLGSYDDVEEIKALYASMSNSG
>VIT_203s0038g00370.1
MASFSRIGVSSEVGGVRSSSGGDDGVGTLMEFVGKRGVDVGDELVVLFHHIQYACKRIAA
LVASPFNSTLGKHSGLGGGGGAGGSDRDAPKPLDIVSNEIILSSLRNSGKVAVMASEEDD
FPVWISDDGPFVVVTDPLDGSRNIDASIPTGTIFGIYNRLVELDHLPKEEKTMLNSLQSG
LKLVAAVYVLYSSATILCTSFGSGTHAFTLDHSTGDFILTHPNIKIPPRGQIYSVNDARY
FDWPQGLRQYIDTVRQGKGKYPKKYSARYICSLVADFHRTLMYGGVAMNPRSHLRLVYEA
NPLSFLVEQAGGRGSDGKIRILSIQPVKLHQRLPLFLGSPEDIEELESYGNVQQKVNPGY
EV
>GH_D04G1869.1
MDHAADAHRTDLMTITRHVLNEQTKYPESRGDFTILLNHIVLGCKFVCSSVSKAGLAKLF
GLAGETNIQGEEQKKLDVLSNEVFVKALISSGRTCLLVSEEDEEAIFVDQSKRGKYIVVF
DPLDGSSNIDCGVSIGTIFGIYMVKHKDNPTIDDVLQPGNNLIAAGYCMYGSSCTLVLST
GSGVNGFTLDPSLGEFILTHPDIKIPKKGKIYSVNEGNAKNWDEPTRKFVEKCKFPTDGS
PPKSLRYIGSMVADVHRTLLYGGIFLYPADKKSPNGKLRVLYEVFPMSYLMEQAGGQAFT
GKQRALDLVPGKIHERSPVFLGSYDDVEEIKALYAAAGAAK
>102526
MAYLGSSSGLDENLAIVILHLQGAVKEIAALLASPEAILSSDSTSFSSSPSVAPSSGRDA
PKPLDIISASFYRSSRKVAVVASEEEDFPVWIDDHGPFVAVFDPLDGSRNIDASIPTGTI
FGIYRRLEEADKLPVEEKAQLNVLQCGSRLVASGYALYSSATILCLTVGQGTQIFMLDRS
CGEFKLVKPDVKVPERGQIYSVNDARYFDWPQGLRRYIDDIRRGKGQFPKKYSARYVCSL
VADVHRTILYGGIAMNPRSHLRLVYEGNPLGFLMEDAGGKACDGKRRILDIQPVELHQRL
PLFLGSSEDVLELETYGDVQQVVNPGYEV
>GH_A12G0156.1
MLQLLSPTISYPSPLFHLTSHPFPPKPHFCSTHRLSFYLPPKMASFSGFLAKSQMGMTAG
GGGGDGANGFSSLMDYVGKGGLDVGDDLLVLLYHIQFACKRIAALVASPFNSALGKHSAL
TGATSGAAASDRDKPKPLDIVANEIILSSLRNSGKVSVMASEEDDAPIWINDDGPFVVVL
DPLDGSRNIDASIPTGTIFGVYNRLKELDNQPTEEKALLNSLQSGTKLVAAGYVLYSSAT
ILCASFGSGTHAFTLDHSTGDFILTHPSIRIPPRGQIYSVNDARYFDWPEGLRQYIDTVR
QGKGKFPKKYSARYICSLVADFHRTVLYGRIAMNPRDHLRLVYEANPLSYLAEQAGGKGS
DGKSRILSIQPVKLHQRLPLFLGSLEDIDELESYGDVQQKVNPGNNGSVTAKCAVITMST
VMVNCERQ
>76003
QAGLAKLIGLAGETNVQGEEQKKLDVLSNDVFVKALSSSGRTNVLVSEELEEAIFVEASH
RGKYCVVFDPLDGSSNIDCGVSIGTIFGIFLLDHDNAGSNDDVLKPGSEMVAAGYCMYGS
SCTLVFSTGSGVNGFTLDPSLGEFILTHPDIKIPKKGKIYSVNEGNAKNWDEPTRLYVEN
AKFPKDDSSPKSLRYIGRQDYSKFYIEFSVFKNIFMVADVHRTLLYGGIFMYPADKKSPF
GKLRVLYEVFPMSYLVEQAGGQAFTGKERALDLVPKHLHERSPIFLGSYDDVEEIKKLYS
ATIA
>GH_D03G0740.1
MDHAADAHRTDLMTITRFVLNEQSKYPESRGDFTILLNHIVLGCKFVCSAVNKAGLAKLI
GLAGETNVQGEEQKKLDVLSNEVFVKALVSSGRTCILVSEEDEEATFVDPSKRGRYCVVF
DPLDGSSNIDCGVSIGTIFGIYMMKDNHEPTLDDVLQPGKQMLAAGYCMYGSSCTLVLST
GEGVNRFTLDPSLGEFILTHPDIKIPKKGKIYSVNEGNAKNWDGPTAKYVEKCKFPKDGS
SPKSLRYIGSMVADVHRTLLYGGIFLYPADKKSPSGKLRVLYEVFPMSFLMEQAGGQAFT
GKQRALDLVPTKIHERSPIFLGSFDDVEDIKALYAAEGKKE
>GB_D02G0741.1
MDHAADAHRTDLMTITRFVLNEQSKYPESRGDFTILLNHIVLGCKFVCSSVNKAGLAKLI
GLAGEINIQGEEQKKLDVLSNEVFIKALVSSGRTCILVSEEDEDAIIVEPSKRGRYCVVF
DPLDGSSNIDCGVSIGTIFGIYMVKDDHEPTLADVLQPGKQMVAAGYCMYGSSCTLVLST
GKGVNGFTLDPSLGEFILTHPDIRIPKKGKIYSVNEGNAKNWDGPTAKYVENCKFPKDGS
PSKSLRYIGSMVADVHRTLLYGGTFMYPADKKSPSGKLRVLYEVFPMSFLMENAGGQAFT
GKQRALDLVPTKIHDRSPIFLGSYDDIEEIKALYAAEGKKE
>LOC_Os09g15400.1
MAHTAAELAAVAAWRGGGPSGDGTRPEMGGGGGARRARRDGGPVTIADREAEEAMDSVIL
KSFPSHAVFSEENGWRCIEKSDDYVCVLDPMDGTKSFITGKPLFGTLISLLYNGKPVF
>99338
MGAPRAELGDSLEEFLATSTKDKSLARLLTCMGEAIRTISFKVKTASCGATACVNTFGDE
QLAVDLLANKLLFEALRFSHVCKYACSEEDPELLDMGGPVEGGFSVAFDPLDGSSIVDTN
FTVGTIFGVWPGDKLTGVTGNDQVAAAMGIYGPRTTYVMAIKGHPGTHEFLLLDDGKWQH
VKETTSIGEGKLFSPGNLRATFDNPQYEKLINYYVTERYTLRYTGGMVPDVNQIIVKEKG
VFTNVTSPSTKAKLRLLFEVAPLGLLIENAGGFSSDGHQSVLDKLVVNTDDRTQVAYGSK
AEIIRFEETLYGSSRLAKVAAAKLA
>Thecc.08G147900.1.p
CLPKLPFPTDNPSRTNHPLPQSNLYPLFLPTSKKANPISLLLNIYSFPLLCSLFVAVVAL
LGQFYFSSLLLSFGSLEGLRKMDHAADAHRTDLMTITRYVLNEQSKYPESRGDFTILLNH
IVLGCKFLCSAVNKAGLAKLIGLAGETNVQGEEQKKLDVLSNEVFIKALVSSGRTCILVS
EEDEEATFVEPSKRGRYCVVFDPLDGSSNIDCGVSIGTIFGIYMVKDSHEPTLDDVLQPG
KHMLAAGYCMYGSSCTLVLSTGEGVHGFTLDPSLGEFILTHPDIKIPKKGKIYSVNEGNA
KNWDGPTAKYVEKCKFPKDGSSSKSLRYIGSMVADVHRTLLYGGIFLYPADKKSPNGKLR
VLYEVFPMSFLMEQAGGQAFTGKQRALDLVPTKIHERSPIFLGSYDDVEEIKALYAAEGK
KE
>Potri.016G108900.1.p
MVAQAAAITTSSSHLLFSTSRSLSRPSPSQLCVFDSKTLVSYPNSTSTYKKKRGGDGLKC
MAVSTASDAKTKKSTFEIQTLTGWLLKQEQAGVIDAELTIVISSISMACKQIASLVQRAS
ISNLTGVQGSVNVQGEDQKKLDVVSNEVFSSCLRSSGRTGIIASEEEDVPVAVEESYSGN
YIVVFDPLDGSSNIDAAVSTGSIFGIYSPNDECLADIGDDSTLDQTEQRCIVNVCQPGNN
LLVAGYCMYSSSVIFVLTIGKGVFSFSLDPMYGEFVLTQENIQIPKAGKIYSFNEGNYQL
WDDKLKKYIDDLKDPGPSGKPYSARYIGSLVGDFHRTLLYGGIYGYPRDKKSKNGKLRLL
YECAPMSFIVEQAGGKGSDGHQRVLDITPTEIHQRVPLYIGSVEEVEKLEKYLA
>GB_D11G3837.1
MVAAVAATASSQLLVSSSRSLSRLSPFQLCVFDSKTLVSCPSNGNGSNNSIKRRHVRCMA
VGTAPEAETKKSGFEIQTLTGWLLKQEQAGTIDAELTIVLSSISMACKQIASLVQRASIS
NLTGVQGAVNVQGEDQKKLDVVSNEVFSNCLRSSGRTGIIASEEEDVPVAVEESYSGNYI
VVFDPLDGSSNIDAAVSTGSIFGIYSPNDECLAEIDDDSTLGSAEQRCVVNVCQPGSNLL
AAGYCMYSSSIIFVLTLGNGVYAFTLDPMYGEFVLTQEKIQIPKAGKIYAFNEGNYQLWD
DKLKKYIDDLKDPGLSGKPYSARYIGSLVGDFHRTLLYGGIYGYPRDKKSKNGKLRLLYE
CAPMSFIVEQAGGKGSDGHQRILDIQPVEIHQRVPLYIGSQEEVEKLEKYLA
>GB_A02G1288.1
MDHAADAHRTDLMTITRFVLNEKSKYPESRGDFTILLNHIVLGCKFVCSAVNKAGLAKLI
GLAGETNCILVSEEDEEATFVDPSKRGRYCVVFDPLDGSSNIDCGVSIGTIFGIYMIKDN
HEPTLDDVLQPGKQMLAAGYCMYGSSCTLVLSTGEGVNAFTLDPSLGEFILTHPDIKIPK
KGKIYSVNEGNAKNWDGPTAKYVEKCKFPKDGSSSKSLRYIGSMVADVHRTLLCGGIFLY
PADKKSPSGKLRVLYEVFPMSFLMEQAGGQAFTGKQRALDLVPTKIHERSPIFLGSFDDV
EDIKALYTAEGKKE
>GB_A11G3819.1
MVAAVAATASSQLLVSSSRSLSRLSPFQLCVFDSKSLVSCPSNGNGINNSIKRRHVRCLA
VGTAPEAETKKSGFEIQTLTGWLLKQEQAGTIDAELTIVLSSISMACKQIASLVQRASIS
NLTGVQGAVNVQGEDQKKLDVVSNEVFSNCLRSSGRTGIIASEEEDVPVAVEESYSGNYI
VVFDPLDGSSNIDAAVSTGSIFGIYSPNDECLAEIDDDSTLGSAEQRCVVNVCQPGSNLL
AAGYCMYSSSIIFVLTLGNGVYAFTLDPMYGEFVLTQEKIQIPKAGKIYAFNEGNYQLWD
DKLKKYIDDLKDPGPSGKPYSARYIGSLVGDFHRTLLYGGIYGYPRDKKSKNGKLRLLYE
CAPMSFIVEQAGGKGSDGHQRILDIQPVEIHQRVPLYIGSQEEVEKLEKYLA
>Pp3c11_24210V3.3.p
MVVAQAVHQLRHSWSCPAEARNVSHVASLGAAHSRVGPLEKTRRSREGLKVRFGARAAVN
VDSPNALPIKKRPVAQAKRNQYDITTFTAWLVRQEIEGAIDGELTIVLSSIALACKQIAS
LVQRAGISNLTGLQGVENIQGEEQKKLDVISNEVFSNCLRSNGRTGIIASEEEDVPVAVE
ESYSGNYIVVFDPLDGSANIDAAVSTGPIFGIYASDQECLTNLGGDPSVAQNCVVNVCQP
GSNLLAAGYCMYSSSVVLVLSIGDGLCAFSLDSLYGEFVLTHEKIQVSTNTKKLYSFNEG
RYELWDDKVKRYVDTLKVPDGWTMLYGGIYGYPRDANSSNSKLRLLYECAPMSFLIEQAG
GNSSDGQPRILHIQPEEVHQRCPLYFGSPEEVDKVLSFLA
>GB_A02G0693.1
MDHAADAHRTDLMTITRFVLNEQSKYPESRGDFTILLNHIVLGCKFVCSSVNKAGLAKLI
GLAGEINIQGEEQKKLDVLSNEVFIKALVSSGRTCILVSEEDEDAIIVEPSKCGRYCVVF
DPLDGSSNIDCGVSIGTIFGIYMVKDDHEPTLADVLQPGKQMVAAGYCMYGSSCTLVLST
GKGVNGFTLDPSLGEFILTHPDIRIPKKGKIYSVNEGNAKNWDGPTAKYVENCKFPKDGS
PSKSLRYIGSMVADVHRTLLYGGTFMYPADKKSPSGKLRVLYEVFPMSFLMENAGGQAFT
GKQRALDLVPTKIHDRSPIFLGSYDDIEEIKALYAAEGKKE
>Zm00001d010172_P002
MDHAAEAQRTDLMTITRHVLNEQSRHPESRGDFTILLSHIVLGCKFVAAAVNKAGLAKLI
GLAGETNCVLVSEENEEAIFVDPALRGKFVNPLLLHPDLVKVPQRRTVAFPDRVLVLSLS
LFRYCVCFDPLDGSSNIDCGVSIGTIFGIYMVKDKDNVTLEDVLQPGTNMLAAGYCMYGS
SCTLVLSTGNGVNGFTLDPSLGEFILTHPNIKIPRKGKIYSVNEGNAKNWDGPTAKFVEK
CKYPEDGSPPRSLRYIGSMVADVHRTLLYGGIFLYPADQKSPNGKLRVLYEVFPMSFLME
QAGGQAFTGKQRALELAPAKLHDRSPVFLGSYDDVEEIKALYASMSNSG
>Ga12G2745.1
MGMTAGGGGGDGANGFSSLMDYVGKGGLDVGDDLLVLLYHIQFACKRIAALVASPFNSAL
GKHSALTGATSGAAASDRDKPKPLDIVANEIILSSLRNSGKVSVMASEEDDAPIWINDDG
PFVVVLDPLDGSRNIDASIPTGTIFGVYNRLTELDNQPTEEKALLNLLQSGTKLVAAGYV
LYSSATILCASFGSGTHAFTLDHSTGDFILTHPSIRIPPRGQIYSVNDARYFDWPEGLRQ
YIDTVRQGKGKFPKKYSARYICSLVADFHRTVLYGGIAMNPRDHLRLVYEANPLSYLAEQ
AGGKGSDGKSRILSIQPVKLHQRLPLFLGSLEDIDELESYGDVQQKVNPGATKKVRFRDE
ESSSIADGLASTVGGLMLRSGVVDERGYRMRRYVVTETMNGVSSIKFSSRVHQLIEESMR
LLGNLYKGSLLKLIGELVGRIIKIDGNTERKQRPVCLDGDEVCPKNKDRVVADEVVEMEK
ETPINVAKQIEDEDFESTTVDKVTSTLNPQCHTIIVVDENLDQNVRREEVSVEDKIGEED
VTLVECSENDVNIVKWQDDKKEIPWCGVCMRGGVALVLVRSTMEGIVERLETTGECDSAD
GDLPRDGV
>Glyma.15G050101.1.p
MLAAGYCMYGSSCTVKHTPMYFVLSKGNGVKFILTHPNIKIPSKGKIYSVNEGNVFILTL
MSNAVWLLISIELCFMVASSCTLLMLLYEVFPMSYLMEQAGGQAFTGKNT
>Potri.007G010500.1.p
MALQQMHDVQPLSSHSNSAGPCSNQDDFRQALLNSINETTYNNSMAKQLISEEESKLVAA
KKHSMAESNRRSRINTQFTTLRTILPNLIKVNKASVLEETIRCVKELTNTVSELKEIYGG
GRLECVFPGGADKLRIGSCEGKGQEVVKVVFSCDDKRKLLSDVARAVRSVKGKVVRAEMV
TMGGRTKCVLWVQGINGNEELEMLRRVLNALTEKPNMARTCNRPKLTLL
>Zm00001d042727_P001
MDHAADAHRTDLMTITRHVLNEQSRNPESRGDFTILLSHIVLGCKFVASAVNKAGLAQLI
GLAGETNGEEQKKLDVLSNEVFVKALVSSGRTCVLVSEEDEEATFVDPKLRGRYCVCFDP
LDGSSNIDCGVSIGTIFGIYIIKDKDNVTLEDVLQPGKNMLAAGYCMYGSSCTLVLSTGT
GVNGFTLDPSLGEFILTHPDIKIPKKGKIYSVNEGNAKNWDAPVAKFVEKCKYPKDGSPP
RSLRYIGSMVADVHRTLLYGGVFLYPADEKNPNGKLRILYEVFPMSFLMEQAGGQSFTGK
ERALDLIPTKIHDRSPIFLGSYDDVEEIKALYAEQAKSSSASS
>Zm00001d028562_P001
MAAAATTSSSSHLLLLSRQQAASLRCRLSFLGQPARRSGRVTAQAPAAKDVRCMAAVDTA
ASAAAAETSPKSSSYEIVTLTTWLLQQERTGAIDNEMTIVLASISTACKQIAALVQRAPI
SNLTGVQGAVNVQGEDQKKLDVVSNEVFSNCLKSSGRTGVIASEEEDVPVAVEQSYSGNY
IVVFDPLDGSSNIDAAVSTGSIFGIYNPNDECLADVDDNDTLDSVEQRCIVNVCQPGSNL
LAAGYCMYSSSVIFVLTVGTGVYVFTLDPMYGEFVLTQEKVQIPKAGKIYAFNEGNYALW
DDKLKLYMDSLKEPGDSGKPYSARYIGSLVGDFHRTLLYGGIYGYPRDKKSKNGKLRLLY
ECAPMSFIVEQAGGKGSDGHQRILDITPTEIHQRVPLYIGSVEEVDKVEKFLA
>232133
MDHAADAQRTDLMTLTRFVLNEQSKHPEARGDLTILLSHIVLGCKFVCAAVNKAGLAKLI
GLAGDTNIQGEEQKKLDVLSNEVFIKALCSSGRANVLVSEENETEIYVETSRRGRYCVVF
DPLDGSSNIDCGVSIGTIFGIYMLKDGKAGVVSDVLRPGKEMVAAGYCLYGSSCMLVLSI
GNGVHGFTLDPALGEFILTHPVMRVPRKGKIYSVNEGNAKHWDEPTKKYVEIAKFPTGGS
VPKSLRYIGSMVADVHRTLLYGGIFMYPADKKSPNGKLRLLYEVFPMAYLVEQAGGQAFT
GKERALDVVPKKIHERSPIFLGSFEDVEEIKTLYHASGLL
>LOC_Os06g45370.1
MPLSSLSLLPLHRAPLPPTSNYPPPPPPSRALLLPLLRHSPLARRSPVSRARAVAADGMA
AATAAAETPPTLLEYMGQAGAADDLVVLVAHVQSACKRIAALVASPGNAELSRGKAGGGV
AVAAGRDAPKPLDELSNEIILSSLRRSGKVAVMASEENHLPIWVSNDSPYVVVTDPLDGS
RNIEVSIPTGTIFGIYNRLAELDHLPEEERAQLNSLQSGTHLVASGYVLYSSATIFCISF
GAGTHGFTLDHLTGEFVLTHPSIQIPPRGQIYSVNDARYFDWPEGLRKYIDTIRQGKGQH
PKKYSARYVCSLVADFHRTLIYGGVAMNPRDHLRLVYEANPLSFLAEQAGGRGSDGKSRI
LSIQPVKLHQRLPLFLGGMEDMLELESYGDVQQKVNPGYEV
>LOC_Os05g36270.1
MDHAAEAQRTDLMTITRHVLNEQGRHPESRGDFTILLSHIVLGCKFVASAVNKAGLAKLI
GLAGDTNVQGEEQKKLDVLSNEVFVKALVSSGRTCVLVSEENEEAIIVDAPLRGKYCVCF
DPLDGSSNIDCGVSIGTIFGIYMIKDKDNVTLDDVLQPGTDMLAAGYCMYGSSCTLVLST
GNGVNGFTLDPSLGEFILTHPNIKIPNRGKIYSVNEGNAKNWDAPTAKFVEKCKFPQDGS
PSKSLRYIGSMVADVHRTLLYGGIFLYPADQKSPNGKLRVLYEVFPMSFLMEQAGGQAFT
GKQRALELVPRKIHDRSPIFLGSYDDVEDIKALYASESIIG
>Pp3c13_1900V3.1.p
MDHAADAMRTDLMTITRHVLNEQSKFPEARGDLTILLNNIVLGCKFVCSSVSKAGLAKLI
GLAGETNVQGEEQKKLDVLSNDVFINALVSSGRTNVLVSEENEDAIFVEPSKRGRYCVVF
DPLDGSSNIDCGVSIGTIFGIYMLKEGASGTVEDVLQPGTAMLAAGYCMYGSSCTLVLST
GAGVNGFTLDPSLGEFILTHPDIKIPKKGKIYSVNEGNAKHWDGPTTKYVENAKFPKDGS
SPKSLRYIGSMVADVHRTLLYGGIFMYPGDKKSPKGKLRVLYEVFPMSFLVEQAGGQSFT
GKQRSLDLVPAHIHDRSPIFLGSYDDVEEIKALYAAESA
>Zm00001d036552_P001
MSAEEAQEEIGRLQKSILLVLSTGNGVNGFTLDPSLGEFILTHPNIKIAKKGKIYSVNEG
NAKNWDGPTAKFVEKCKYPEDGSPPRSFRYIRRPLNLLPLNFTTDPQCSSGATMIEAPTL
RHSLGQDREDISEVQYPNTIYSSLMFLIVFHVTFIGVAYLGFVSSMAEKKTEMINIIQNC
AVNHIACCVVYSQCGNRTVSSDKSIDRRTASWIVLSVWTRNDDNTLISRLLLLL
>Gorai.008G017700.1
MRQLLSPTISYPSPLLHLTSHPFPPKPHFCPTHRLSFYPPPKMASFSGFLAKSQMGMTAA
AAAGDGANGFSSLMDYVGKGGLDVGDDLLVLLYHIQFACKRIAALVASPFNSALGKHSAL
TGATSGAAASDRDKPKPLDIVANEIILSSLRNSGKVSVMASEEDDAPIWINDDGPFVVVL
DPLDGSRNIDASIPTGTIFGVYNRLTELDNQPTEEKALLNSLQSGRKLVAAGYVLYSSAT
ILCASFGSGTHAFTLDHSTGDFILTHPSIRIPPRGQIYSVNDARYFDWPEGLRQYIDTVR
QGKGKFPKKYSARYICSLVADFHRTVLYGGIAMNPRDHLRLVYEANPLSYLAEQAGGKGS
DGKSRILSIQPVKLHQRLPLFLGSLEDIDELESYGDVQQKVNPGYEV
>GB_D04G1962.1
MDHAADAHRTDLMTITRHVLNEQTKYPESRGDFTILLNHIVLGCKFVCSSVSKAGLAKLF
GLAGETNIQGEEQKKLDVLSNEVFVKALISSGRTCLLVSEEDEEAIFVDQSKRGKYIVVF
DPLDGSSNIDCGVSIGTIFGIYMVKHKDNPTIDDVLQPGNNLIAAGYSMYGSSCTLVLST
GSGVNGFTLDPYLGEFILTHPDIKIPKKGKIYSVNEGNAKNWDEPTRKFVEKCKFPTDGS
PPKSLRYIGSMVADVHRTLLYGGIFLYPADKKSPNGKLRVLYEVFPMSYLMEQAGGQAFT
GKQRALDLVPGKIHERSPVFLGSYDDVEEIKALYAAAGAAK
>Potri.017G042900.1.p
MQSSTIPTFPTSPFPPKTLLFSSKTQSFPSKSSLLAQSCHLFRPKMASLSGFIVRSQTGT
SSSGEKGFSTLNEYMGKGGIDVGDELVVLYDHIQYASKRIAALVASPFNSSLSKQSNFAG
GDSGSGRDAPKPLDIVSNEIILSSLKNSGKVAVMASEEDDAPVWINDDGPFVVVTDPLDG
SRNIDASIPTGTIFGIYRRLVELDHLPQEEKATLNSLQSGAKLVAAGYVLYSSATILCTS
FGSGTHAFTLDHSTGDFIQTHIDIKIPPRGQIYSVNDARYFDWPEGLRQYIDTVRQGKGR
YPKKYSARYICSLVADFHRTLLYGGVAMNPRNHLRLVYEANPLSFLVEQAGGRGSDGKSR
ILSMQPVKLHQRLPLFLGSLEDMEELESYGDVQQKVNPGYEV
>233607
MDHQADAQRTDLMTITRFVLNEQSKHPEARGDLTILLSHIVLGCKFVCSAVNKAGLAKLI
GLAGETNVQGEEQKKLDVLSNDVFVKALSSSGRTNVLVSEELEEAIFVEASHRGKYCVVF
DPLDGSSNIDCGVSIGTIFGIFLLDHDNAGSNDDVLKPGSEMVAAGYCMYGSSCTLVFST
GSGVNGFTLDPSLGEFILTHPDIKIPKKGKIYSVNEGNAKNWDEPTRLYVENAKFPKDDS
SPNMVADVHRTLLYGGIFMYPADKKSPFGKLRVLYEVFPMSYLVEQAGGQAFTGKERALD
LVPKHLHERSPIFLGSYDDVEEIKKLYSATIA
>Zm00001d010172_P004
MDHAAEAQRTDLMTITRHVLNEQSRHPESRGDFTILLSHIVLGCKFVAAAVNKAGLAKLI
GLAGETNVQGEEQKKLDVLSNEVFVKALVSSGRTCVLVSEENEEAIFVDPALRGKFVNPL
LLHPDLVKVPQRRTVAFPDRVLVLSLSLFRYCVCFDPLDGSSNIDCGVSIGTIFGIYMVK
DKDNVTLEDVLQPGTNMLAAGYCMYGSSCTLVLSTGNGVNGFTLDPSLGEFILTHPNIKI
PRKGKIYSVNEGNAKNWDGPTAKFVEKCKYPEDGSPPRSLRYIGSMVADVHRTLLYGGIF
LYPADQKSPNGKLRVLYEVFPMSFLMEQAGGQAFTGKQRALELAPAKLHDRSPVFLGSYD
DVEEIKALYASMSNSG
>Pp3c18_4950V3.1.p
MNYLFLFCICFIPLLSVRWSRVSVKPLDSTPPKFQPSPSPIRSGTKPPAPPSPSMFARML
GFRKPPPPSPPPKSFFQQSVVVAPPPAVQGKSSWFRSRRKTPSMESKRSPTPLSPSLPAS
VVRPPLRMDANAVAQVDTNEVVTMTGFLGTEGSNVDTDLVVLMTHIQAACKHIASVLASP
TELQTTISGADATHGAGRDAPKPLDIVSNNIIKAALRSSGKVAAIASEEDDQPIWFGEGP
YIVVFDPLDGSRNIDASIPTGTIFGIYHRLPEADHLPTEEKAFVNVMQRGERQVAAGYAL
YSSATIMAISVGSGLHGFTLDYNLGEFVYSHHDIRIPERGQIYSVNDARYFDWPAGLRKY
IDTVRQGKGQTRKQYSARYICSLVADLHRTIMYGGIAMNPRSHLRLLYEANPLSYLVEQG
GGKGTDGKRRILEINPVETHQRLPLFLGSAADIAELVSYGDIQQEKNPGYTV
>LOC_Os01g64660.1
MDHEADAYRTDLMTITRYVLNEQSRNPEARGDLTILLSHIVLGCKFVASAVNKAGLAKLI
GLAGETNVQGEEQKKLDVLSNEVFVKALVSSGRTCVLVSEEDEEATFVDPALRGKYCVCF
DPLDGSSNIDCGVSIGTIFGIYMIKDKENVTLEDVLQPGKNMVAAGYCMYGSSCTLVLST
GNGVNGFTLDPSLGEFILTHPDIKIPKKGKIYSVNEGNAKNWDEPTAKFVEKCKFPKDGS
SPKSLRYIGSMVADVHRTLLYGGVFLYPADKKSPNGKLRYTLSLLSASHFAYGTSNFILI
NNSEFTKSWNYSVLYEVFPMSFLMEQAGGQSFTGKERVLISSFISS
>Ga02G0778.1
MDHAADAHRTDLMTITRFVLNEQSKYPESRGDFTILLNHIVLGCKFVCSAVNKAGLAKLI
GLAGETNVQGEEQKKLDVLSNEVFVKALVSSGRTCILISEEDEEATFVDPSKRGRYCVVF
DPLDGSSNIDCGVSIGTIFGIYMIKDNHEPTLDDVLQPGKQMLAAGYCMYGSSCTLVLST
GEGVNGFTLDPSLGEFILTHPDIKIPKKGKIYSVNEGNAKNWDGPTAKYVEKCKFPKDGS
SSKSLRYIGSMVADVHRTLLYGGIFLYPADKKSPSGKLRVLYEVFPMSFLMEQAGGQAFT
GKQRALDLVPTKIHERSPIFLGSFDDVEDIKALYAAEGKKE
>VIT_208s0007g01590.1
MDTRFQPTKVLDSVVIPAKGIRTGCPDAPSDGFRKKNEFEIENLTTWLLKQEQDGIIDAE
LTIVLSSISLACKRIASLLQRSSISNLTGGQGTINVQGEDQKKVDVISNEVFCNCLRSSG
RTGIIASEEEDVPVAVEETYSGNYIVVFDPIDGSANIDTSLTTESIFGIYGPDEQCLFDI
DDDSMLDQTKQKCVVSVCQPGSNLLAAGYCLYSSSVVFTLSIGKGVFAFTLDPTFGEFVL
THADIKIPRSGKIYSFNEGNHELWDDNLKRYLHHLRQPGPNGKPYSGRYIGCLVGEIHRM
LLYGGIYGNPKNMNSKKGNLRLLYECAPMSYLVEQAGGKATDGNQRILDIQPTERTPIFI
GSPVEVEKLEKYLA
>GH_D04G1404.1
MVQAISTSSCCNILFSKSHRSTFPHSLHRFNHYSPSFAHRISTGVQRKAVELPLPETVTQ
QVQNKEQRKTQFAIENLTSWLLKQELAGNIDAELTIVLSSISLACKQIASLLQRSSIINL
TGGQGTINVQGEDQKKLDVISNELFCNCLRSSGRTGIIASEEEDIPVAVEETYSGNYIVV
FDPIDGSANIDTALTTGSIFGIYGPDEQCLIDLDDTSTLDQAREKCIINVCQPGRNLLVA
GYCLYSSSVVFAISLGKGVFAFTLDPTYGEFVLTHENIKIPESGKIYSFNEGNYDLWDDK
LKNYLDHLRQPGSNGKPYSGRYIGCLVGEIHRMLLRGGIYGNPKNKNSKNGNLRLLYECA
PMSFLIEQAGGTAIDGVQRILDIVPEQVHQRTPIFIGSPDEVQKLQKYLA
>GH_A02G0701.1
MDHAADAHRTDLMTITRFVLNEQSKYPESRGDFTILLNHIVLGCKFVCSSVNKAGLAKLI
GLAGEINIQGEEQKKLDVLSNEVFIKALVSSGRTCILVSEEDEDAIIVEPSKCGRYCVVF
DPLDGSSNIDCGVSIGTIFGIYMVKDDHEPTLADVLQPGKQMVAAGYCMYGSSCTLVLST
GKGVNGFTLDPSLGEFILTHPDIRIPKKGKIYSVNEGNAKNWDGPTAKYVENCKFPKDGS
PSKSLRYIGSMVADVHRTLLYGGTFMYPADKKSPSGKLRVLYEVFPMSFLMENAGGQAFT
GKQRALDLVPTKIHDRSPIFLGSYDDIEEIKALYAAEGKKE
>Glyma.18G030400.1.p
METGIACYTRGPFLPSVSSKHSPPSISPSFGLRSLKSSSLFGESLRVASKSTLKVSKTKN
TSLVTRCEIGDSLEEFLTKATPDKGLIRLLVSMGEALRTISFKVKTASCGGTQCVNTFGD
EQLAVDLLANQLLFEALNYSHFCKYACSEENPELLDMGGPVEGGFSVAFDPLDGSSIVDT
NFTVGTIFGVWPGDKLTGITGRDQVAAAMGVLGPRTTYVLALKDFPGTHEFLLLDEGKWQ
HVKETTEIGEGKLFSPGNLRATSDNPDYAKLIDYYVNEKYTLRYTGGMVPDVNQIIVKEK
GIFTNVSSPSAKAKLRLLFEVAPLGFLIEKAGGYSSDGHQSVLDKVISNIDDRTQVAYGS
KNEIIRFEETLYGKSRLKGGVAVGAAA
>Potri.008G063800.1.p
METGIACCARGAYLPGVSQHSKASMSPRSISPSFATRSLKSSSLFGETLRFIPRSSLRVS
KAKNSSLVTRCEIGDSLEEFLAKATPDKGLIRVMMCMGEALRTIAFKVRTASCGGTACVN
SFGDEQLAVDMLANNLLFEALTHSHFCKYACSEEVPELQDMGGPVEGGFSVAFDPLDGSS
IVDTNFSVGTIFGVWPGEKLIGVTGRDQVAAAMGVYGPRTTYVLALKDYPGTHEFLLLDE
GKWQHVKETTEVGEGKLFSPGNLRATFDNPDYEKLINYYVKEKYTLRYTGGMVPDVNQII
VKEKGVFTNVISPTSKAKLRLLFEVAPLGLLVEKAGGYSSDGHKSVLDKEIINLDDRTQV
AYGSKNEIIRFEETLYGKSRLKAEGVPVGAAA
>Glyma.11G226900.1.p
METGIACYTRGPFLPSVSSKHSPPSISPSFGLRSLKSSSLFGESLRVASKSTIKVSKTKN
TSLVTRCEIGDSLEEFLTKATPDKGLIRLLVSMGEALRTISFKVKTASCGGTQCVNTFGD
EQLAVDLLANQLLFEALNYSHFCKYACSEENPELLDMGGPVEGGFSVAFDPLDGSSIVDT
NFTVGTIFGVWPGDKLTGITGRDQVAAAMGVLGPRTTYVLALKDFPGTHEFLLLDEGKWQ
HVKETTEIGEGKLFSPGNLRATSDNPDYAKLIDYYVNEKYTLRYTGGMVPDVNQIIVKEK
GIFTNVTSPSAKAKLRLLFEVAPLGFLIEKAGGYSSDGHQSVLDKVITNIDERTQVAYGS
KNEIIRFEETLYGKSRLKDGVAVGAAA
>LOC_Os07g09330.1
MLPATSTVPPTSPLPHSRAAPRRHLRAGLLHGSVATAAVVRACGVTTGHRRRMGSVRASP
RAGGWEVAMADKEGVGVERLVEVAQRAADAAGEVLRKYFRQRVEIIDKEDQSPVTIADRE
AEEAMVSVILKSFPSHAVFGEENGWRCVEKSADYVWVLDPIDGTKSFITGKPLFGTLISL
LYKGKPVIGIIDQPILRERWVGVDGMKTTLNGQEISVRPCNVLAQAYLYTTSPHLFAGEA
EDAFIRVRDKVKVPLYGCDCYAYALLASGFVDLVVESGLKPYDFLSLVPVIEGAGGSITD
WKGNKLHWPVSAESRPESFNVVASGDARVHKQALDALQWH
>Zm00001d010172_P005
MVKDKDNVTLEDVLQPGTNMLAAGYCMYGSSCTLVLSTGNGVNGFTLDPSLGEFILTHPN
IKIPRKGKIYSVNEGNAKNWDGPTAKFVEKCKYPEDGSPPRSLRYIGSMVADVHRTLLYG
GIFLYPADQKSPNGKLRVLYEVFPMSFLMEQAGGQAFTGKQRALELAPAKLHDRSPVFLG
SYDDVEEIKALYASMSNSG
>Zm00001d010172_P001
MYCPTRYCVCFDPLDGSSNIDCGVSIGTIFGIYMVKDKDNVTLEDVLQPGTNMLAAGYCM
YGSSCTLVLSTGNGVNGFTLDPSLGEFILTHPNIKIPRKGKIYSVNEGNAKNWDGPTAKY
DELGGSMVADVHRTLLYGGIFLYPADQKSPNGKLRVLYEVFPMSFLMEQAGGQAFTGKQR
ALELAPAKLHDRSPVFLGSYDDVEEIKALYASMSNSG
>Gorai.012G159400.1
MDHAADAHRTDLMTITRHVLNEQTKYPESRGDFTILLNHIVLGCKFVCSSVSKAGLAKLF
GLAGETNIQGEEQKKLDVLSNEVFVKALISSGRTCLLVSEEDEEAIFVDQSKRGKYIVVF
DPLDGSSNIDCGVSIGTIFGIYMVKHKDNPTIDDVLQPGNNLVAAGYCMYGSSCTLVLST
GSGVNGFTLDPSLGEFILTHPDIKIPKKGKIYSVNEGNAKNWDEPTRKFVEKCKFPTDGS
PPKSLRYIGSMVADVHRTLLYGGIFLYPADKKSPNGKLRVLYEVFPMSFLMEQAGGQAFT
GKQRALNLVPGKIHERSPVFLGSYDDVEEIKALYAAADAAK
>Pp3c22_22950V3.1.p
MNYFFLFCICFLPLLSFRWGRVAEVPTKPEVATPSTRSGTKPVNAPSPSIVARLVSSLRK
PPSPPSPVRSIFQQPLSSIVFSTRGTKAPSPPPPSTWFSPPARRQKPPPAESKPRPSPMP
TFLTPPFTRPPSRAMPNVVAQAGADEVVTMTAFLGTEGSNVGVDLVVLMTHLQTACKHIS
SILASPTELQATLKGADSVHGVGRDARKPLDLVSNNIIKAALRSSGKVAAIASEKDDRPV
WLGGGPYVVVFDPLDGSRNLDATVPTGTIFGIYRRLPEADHLPTDEKAFANVMQRGERLV
AAGYVLYSSSTIMAISVGSGLHGFTLDYTIGEFAYSHHDIRIPERGQIYSVNEAKYFAWP
VGLRRYIDNVRQGKGQTRKQYSARFIGSFVADLHRTIMYGGIAMNPRSHSRLLYEANPLS
YLVEQAGGRGTDGKRRILEINPIEIHQKLPLFLGSAADVAELVSFGDIQQQTSPEVHTF
>AT5G64380.1
MQSLTLTRYPTPISPPRLNLYPLRQIAASVLSAPTAGINRRDMASRHQSTSFKPLAVGRN
LTGDDDDGYCTLIDFAGSGGGEGKNVGEDLVVLLYHLQHACKRIASLVASPFNSSLGKLS
VNSSSGSDRDAPKPLDIVSNDIVLSSLRNSGKVAVMASEENDSPTWIKDDGPYVVVVDPL
DGSRNIDASIPTGTIFGIYNRLVELDHLPVEEKAELNSLQRGSRLVASGYVLYSSATIFC
VTLGSGTHAFTLDHSTGEFVLTHQNIKIPTRGQIYSVNDARYFDWPEGLRKYIDTVRQGK
GQNPKKYSARYICSLVADLHRTLLYGGVAMNPRDHLRLVYEGNPLAFLVEQAGGKSSDGK
RGILSIQPVKLHQRLPLFLGSLEDVAELESYGDVQQTVNPGYEV
>Zm00001d046942_P001
MPLSSFSFLRHHLPLPLQLPPTSNRQPPHPRLFHLLLPPFTPRRTFVCQPLTAATDDMAA
AAAAASPPTLLEHMGQAGTAADLTVLVAHIQSACKRIAALVASPGNAELSRAKARGGAMA
AGRDAPKPLDELSNDIILSALQSSGKVAALASEENDLPIWISDGGPYVVVTDPLDGSRNI
EVSIPTGTIFGIYNRLVEVDHLPLEERAQLNSLQSGTRLVAAGYVLYSSATILCISFGAG
THAFTLDWSTGEFILTHPSIQIPPRGQIYSVNDARYFDWPEGLRKYIDTIRQGKGQHPKK
YSARYVCSLVADFHRTLIYGGVAMNPRDHLRLVYEANPLSFLAEQAGGRGSDGKNRILTI
QPVKLHQRLPLFLGSMDDMLELESYGDVQQKVNPGYEV
>Gorai.002G055400.1
MDHAADAHRTDLMTITRFVLNEQSKHPESRGDFTILLNHIVLGCKFVCSAVNKAGLAKLI
GLAGETNVQGEEQKKLDVLSNEVFVKALVSSGRTCILVSEEDEEATFVDPSKRGRYCVVF
DPLDGSSNIDCGVSIGTIFGIYMMKDNHEPTLDDVLQPGKQMLAAGYCMYGSSCTLVLST
GEGVNGFTLDPSLGEFILTHPGIKIPKKGKIYSVNEGNAKNWDGPTAKYVEKCKFPKDGS
SSKSLRYIGSMVADVHRTLLYGGIFLYPADKKSPSGKLRVLYEVFPMSFLMEQAGGQAFT
GKQRALDLVPTKIHERSPIFLGSFDDVEDIKALYAAEGKKE
>Potri.016G106900.1.p
MVAQAAAITTSSSHLLFSTSRSLSRPSPSQLCVFDSKTLVSYPNSTSTYKKKRGGDGLKC
MAVSTASDAKTKKSTFEIQTLTGWLLKQEQAGVIDAELTIVISSISMACKQIASLVQRAS
ISNLTGVQGSVNVQGEDQKKLDVVSNEVFSSCLRSSGRTGIIASEEEDVPVAVEESYSGN
YIVVFDPLDGSSNIDAAVSTGSIFGIYSPNDECLADIGDDSTLDQTEQRCIVNVCQPGNN
LLVAGYCMYSSSVIFVLTIGKGVFSFSLDPMYGEFVLTQENIQIPKAGKIYSFNEGNYQL
WDDKLKKYIDDLKDPGPSGKPYSARYIGSLVGDFHRTLLYGGIYGYPRDKKSKNGKLRLL
YECAPMSFIVEQAGGKGSDGHQRVLDITPTEIHQRVPLYIGSVEEVEKLEKYLA
>GH_D11G3768.1
MVAAVAATASSQLLVSSSRSLSRLSPFQLCVFDSKTLVSCPSNGNGSNNSIKRRHVRCMA
VGTAPEAETKKSGFEIQTLTGWLLKQEQAGTIDAELTIVLSSISMACKQIASLVQRASIS
NLTGVQGAVNVQGEDQKKLDVVSNEVFSNCLRSSGRTGIIASEEEDVPVAVEESYSGNYI
VVFDPLDGSSNIDAAVSTGSIFGIYSPNDECLAEIDDDSTLGSAEQRCVVNVCQPGSNLL
AAGYCMYSSSIIFVLTLGNGVYAFTLDPMYGEFVLTQEKIQIPKAGKIYAFNEGNYQLWD
DKLKKYIDDLKDPGPSGKPYSARYIGSLVGDFHRTLLYGGIYGYPRDKKSKNGKLRLLYE
CAPMSFIVEQAGGKGSDGHQRILDIQPVEIHQRVPLYIGSQEEVEKLEKYLA
>GH_A04G1064.1
MVQAISTSSCCNILFSKSHRSTSPHSLHRFNHYSPSFAHRISTGVQRKAVELPLPETVTQ
QVQNKEQRKTQFALENLTSWLLKQELAGNIDAELTVVLSSISLACKQIASLLQRSSIINL
TGGQGTINVQGEDQKKLDVISNELFCNCLRSSGRTGIIASEEEDVPVAVEETYSGNYIVV
FDPIDGSANIDTALTTGSIFGIYGPDEQCLIDLDDNSTLDKAREKCIINVCQPGRNLLVA
GYCLYSSSVVFTISLGKGVFAFTLDPTYGEFVLTHENIKIPESGKIYSFNEGNYDLWDNK
LKNYLDHLRQPGSNGKPYSGRYIGCLVGEIHRMLLRGGIYGNPKNKNSKNGNLRLLYECA
PMSFLIEQASGTAIDGVQRILDIVPEQVHQRTPIFIGSPDEVQKLQKYLA
>GB_D04G1487.1
MVQAISTSSCCNILFSKSHRSTFPHSLHRFNHYSPSFAHRISTGVQQLAGNIDAELTIAL
SSISLACKQIASLLQRSSIINLTGGQGTINVQGEDQKKLDVISNELFCNCLRSSGRTGII
ASEEEDIPVAVEETYSGNYIVVFDPIDGSANIDTALTTGSIFGIYGPDEQCLIDLDDTST
LDQAREKCIINVCQPGRNLLVAGYCLYSSSVVFAISLGKGVFAFTLDPTYGEFVLTHENI
KIPESGKIYSFNEGNYDLWDDKLKNYLDHLRQPGSNGKPYSGRYIGCLVGEIHRMLLRGG
IYGNPKNKNSKNGNLRLLYECAPMSFLIEQAGGTAIDGVQRILDIVPEQVHQRTPIFIGS
PDEVQKLQKYLA
>GH_A02G1268.1
MDHAADAHRTDLMTITRFVLNEQSKYPESRGDFTILLNHIVLGCKFVCSAVNKAGLAKLI
GLAGETNVQGEEQKKLDVLSNEVFVKALVSSGRTCILVSEEDEEATFVDPSKRGRYCVVF
DPLDGSSNIDCGVSIGTIFGIYMIKDNHEPTLDDVLQPGKQMLAAGYCMYGSSCTLVLST
GEGVNGFTLDPSLGEFILTHPDIKIPKKGKIYSVNEGNAKNWDGPTAKYVEKCKFPKDGS
SSKSLRYIGSMVADVHRTLLYGGIFLYPADKKSPSGKLRVLYEVFPMSFLMEQAGGQAFT
GKQRALDLVPTKIHERSPIFLGSFDDVEDIKALYAAEGKKE
>Gorai.011G279400.1
METSVTCYARGIVLPGVSSKHSSALVSPPSISPSFSSKSLKTSSLFGESLRVVPRSSLKV
SKAKNTTSLVTKCEIGESLEEFLTKATTDKALIRLMMCMGEALRTIAFKVRTASCGGTAC
VNSFGDEQLAVDLLANKLLFEALTYSHFCKYACSEEIPELQDMGGPAEGGFSVAFDPLDG
SSIVDTNFTVGTIFGVWPGDKLTGVTGRDQVAAAMGIFGPRTTYVLALKDIPGTHEFLLL
DEGKWQHVKDTYEIGEGKMFSPGNLRATFDNPEYDKLINYYVREKYTLRYTGGMVPDVNQ
IIVKEKGIFTNVASPSAKAKLRLLFEVAPLGFLIEKAGGYSSDGQKSVLDKVIENLDDRT
QVAYGSKNEIIRFEEMLYGSSRLNAGVPVGATA
>Glyma.16G168000.1.p
MDHSADAHRTDLMTITRFVLNEQSKHPESRGDFTILLSHIVLGCKFVCSAVSKAGLAKLI
GLAGETNVQGEEQKKLDVLSNEVFIKALISSGRTCILVSEEDEEAIIVEPSKRGKYCVCF
DPLDGSSNIDCGVSIGTIFGVYALKDVHEPTIEDVLLPGKNMVAAGYCMYGSSCTLVLST
GAGVNGFTLDPSLGEFILTHPNIKIPKKGKIYSVNEGNAKNWDRPTATYVEKCKFPEDGS
SPKSLRYIGSMVADVHRTLLYGGIFLYPADKKSPNGKLRVLYEVFPMSFLMEQAGGQSFT
GKERALDLVPTKLHERSPIFLGSYDDVEEIKALYAAAEGEQE
>Ga04G0222.1
MDHAADAHRTDLMTITRHVLNEQTKYPESRGDFTILLNHIVLGCKFVCSSVSKAGLAKLF
GLAGETNIQGEEQKKLDVLSNEVFVKALISSGRTCLLVSEEDEEAIFVDQSKRGKYIVVF
DPLDGSSNIDCGVSIGTIFGIYMVKHKDNPTIDDVLQPGNNLVAAGYCMYGSSCTLVLST
GSGVNGFTLDPSLGEFILTHPDIKIPKKGKIYSVNEGNAKNWDEPTRKFVEKCKFPTDGS
PPKSLRYIGSMVADVHRTLLYGGIFLYPADKKSPNGKLRVLYEVFPMSYLMEQAGGQAFT
GKQRALDLVPGKIHERSPVFLGSYDDVEEIKALYAAADAAK
>Glyma.10G225400.1.p
MDHSADAQRTDLMTITRFVLNQQSNHPESRGDFSILLSHIVLGCKFLCSAVNKAGLAKLI
GLAGETNVQGEEQKKLDVLSNDVFIKALVSSGRTCILVSEEDEEATFVEASKRGKYCVVF
DPLDGSSNIDCGVSIGTIFGIYLIKEDHEPTIEDVLQPGKNMLAAGYCMYGSSCTLVLST
GSGVNGFTLDPSLGEFILTHPDIKIPKKGKIYSVNEGNAKNWDDPTTKYVENCKYPRDGS
SPKSLRYIGSMVADVHRTLLYGGIFLYPADKKSPNGKLRVLYEVFPMSFLMEQAGGQAFT
GNQRALDLVPKKLHERSPIFLGSYEDVEEIKALYAAEE
>AT1G43670.1
MDHAADAHRTDLMTITRFVLNEQSKYPESRGDFTILLSHIVLGCKFVCSAVNKAGLAKLI
GLAGETNIQGEEQKKLDVLSNDVFVNALVSSGRTSVLVSEEDEEATFVEPSKRGKYCVVF
DPLDGSSNIDCGVSIGTIFGIYTLDHTDEPTTADVLKPGNEMVAAGYCMYGSSCMLVLST
GTGVHGFTLDPSLGEFILTHPDIKIPNKGNIYSVNEGNAQNWDGPTTKYVEKCKFPKDGS
PAKSLRYVGSMVADVHRTLLYGGIFLYPADKKSPNGKLRVLYEVFPMSFLMEQAGGQAFT
GKKRALDLVPEKIHERSPIFLGSYDDVEEIKALYAEEEKKN
>GB_A04G1581.1
MDHAADAHRTDLMTITRHVLNEQTKYPESRGDFTILLNHIVLGCKFVCSSVSKAGLAKLF
GLAGETNIQGEEQKKLDVLSNEVFVKALISSGRTCLLVSEEDEEAIFVDQSKRGKYIVVF
DPLDGSSNIDCGVSIGTIFGIYMVKHKDNPTIDDVLQPGNNLVAAGYCMYGSSCTLVLST
GSGVNGFTLDPSLGEFILTHPDIKIPKKGKIYSVNEGNAKNWDEPTRKFVEKCKFPTDGS
PPKSLRYIGSMVADVHRTLLYGGIFLYPADKKSPNGKLRVLYEVFPMSYLMEQAGGQAFT
GKQRALDLVPGKIHERSPVFLGSYDDVEEIKALYAAADAAK
>GH_A04G1526.1
MDHAADAHRTDLMTITRHVLNEQTKYPESRGDFTILLNHIVLGCKFVCSSVSKAGLAKLF
GLAGETNIQGEEQKKLDVLSNEVFVKALISSGRTCLLVSEEDEEAIFVDQSKRGKYIVVF
DPLDGSSNIDCGVSIGAIFGIYMVKHKDNPTIDDVLQPGNNLVAAGYCMYGSSCTLVLST
GSGVNGFTLDPSLGEFILTHPDIKIPKKGKIYSVNEGNAKNWDEPTRKFVEKCKFPTDGS
PPKSLRYIGSMVADVHRTLLYGGIFLYPADKKSPNGKLRVLYEVFPMSYLMEQAGGQAFT
GKQRALDLVPGKIHERSPVFLGSYDDVEEIKALYAAADAAK
>Pp3c16_15970V3.1.p
MRDFVLPLTHWTGLASSTPTSPSAPSSVSGLATISRDQAASAMGIYEPRTTYVIAIDGFP
GTHEFLLMDDGKWQHVKEITEIKEGKLFSPGNLSATCDNPDYEKLISYYVSEKYNLRYTG
GMVPDVHQITVKERHLCVRNLANYQGEAKENSIFPAFQSWKRRFCAFISGERTNNTRRIS
QLTP
>VIT_218s0072g00770.1
MDHEADSHRTDLMTITRYVLNEQSRHPESRGDFTILLSHIVLGCKFVCTAVNKAGLAKLI
GLAGETNVQGEEQKKLDVLSNEVFIKALVSSGRTCILVSEEDEEATIVEPSKRGRYCVVF
DPLDGSSNIDCGVSIGTIFGIYMVKDGGEPTLDNVLQPGKNMLAAGYCMYGSSCTLVLST
GTGVNGFTLDPSLGEFILTHPNIKIPKKGKIYSVNEGNTKNWDAPTAKYVEKCKFPKDGS
SPKSLRYIGSMVADVHRTLLYGGIFLYPADKKSPNGKLRVLYEVFPMSFLMEQAGGQAFT
GKQRALDLVPKNIHERSPIFLGSYDDVEEIKALYAAEEK
>Pp3c6_22140V3.1.p
MATIMAAAVAAGSTVSTFAKASSSSSVLGRGAQAAAPLRSVACASLGGKSSSLYGAQVIN
ARNAVAQKASSTNREALIRAELGDSLEEFLAKATPDKKLARLLVCMGEALRTIAFKVRTA
SCGATACVNTFGDEQLAVDMLADKLLFEALRYSHVCKYACSEEEPVLQDMEGEGFSVAFD
PLDGSSIVDTNFTVGTIFGVWPGDKLTGITGRDQAASAMGIYGPRTTYVIAINGFPGTHE
FLLMDDGKWQHVKETTEIKEGKLFSPGNLRATFDNADYEKLINYYVSEKYTLRYTGGMVP
DVNQLIVKERGIFTNVTSPSTKAKLRLLFEVAPLGLLIENAGGYSSDGKQSVLDKQVVNT
DDRTQVAYGSRDEIIRFEEMLYGDSRLKAELAALKA
>GB_A10G2704.1
METSVTCYARGIVLPGVSSKHSSALVSPPSISPSFSSKSLKTSSLFGESLRVVPRSSLKV
SKAKNTTSLVTKCEIGESLEEFLTKATTDKALIRLMMCMGEALRTIAFKVRTASCGGTAC
VNSFGDEQLAVDLLANKLLFEALTYSHFCKYACSEEIPELQDMGGPAEGGFSVAFDPLDG
SSIVDTNFTVGTIFGVWPGDKLTGVTGRDQVAAAMGIFGPRTTYVLALKDIPGTHEFLLL
DEGKWQHVKDTYEIGEGKMFSPGNLRATFDNPEYDKLINYYVREKYTLRYTGGMVPDVNQ
IIVKEKGIFTNVASPSAKAKLRLLFEVAPLGFLIEKAGGYSSDGQKSVLDKVIENLDDRT
QVAYGSKNEIIRFEETLYGSSRLNAGVPVGATA
>Potri.016G011000.1.p
MAQNDSLSEFLQTAVEAAKRAGEIIREGFYQTKHVEHKGLVDLVTETDKACEDLIFNYLK
QQHPSHKFIGEETTAACGITELTDEPTWIVDPLDGTTNFVHGFPFVCISIGLTVGKVPTV
GVVYNPIMDELFTGVHGKGAFLNGKPIKVSSQSELVKSLLATEAGTKRDKSTVDATTNRI
NSLLFKVRSLRMTGSCALNLCGIACGRIDLFYETGYGGPWDVAGGAVIVKEAGGIVYDPS
GKDFDITSQRVAASNLLLKEAFVEVLQQSE
>GB_A04G1106.1
MVQAISTSSCCNILFSKSHRSTSPHSLHRFNHYSPSFAHRISTGVQRKAVELPLPETVTQ
QVQNKEQRKTQFALENLTSWLLKQELAGNIDAELTVVLSSISLACKQIASLLQRSSIINL
TGGQGTINVQGEDQKKLDVISNELFCNCLRSSGRTGIIASEEEDVPVAVEETYSGNYIVV
FDPIDGSANIDTALTTGSIFGIYGPDEQCLIDLDDNSTLDKAREKCIINVCQPGRNLLVA
GYCLYSSSVVFTISLGKGVFAFTLDPTYGEFVLTHENIKIPESGKIYSFNEGNYDLWDNK
LKNYLDHLRQPGSNGKPYSGRYIGCLVGEIHRMLLRGGIYGNPKNKNSKNGNLRLLYECA
PMSFLIEQASGTAIDGVQRILDIVPEQVHQRTPIFIGSPDEVQKLQKYLA
>GB_D10G2668.1
METSVTCYARGIVLPGVSSKHSSALVSPPSISPSFSSKSLKTSSLFGESLRVVPRSSLKV
SKAKNTTSLVTKCEIGESLEEFLTKATTDKALIRLMMCMGEALRTIAFKVRTASCGGTAC
VNSFGDEQLAVDLLANKLLFEALTYSHFCKYACSEEIPELQDMGGPAEGGFSVAFDPLDG
SSIVDTNFTVGTIFGVWPGDKLTGVTGRDQVAAAMGIFGPRTTYVLALKDIPGTHEFLLL
DEGKWQHVKDTYEIGEGKMFSPGNLRATFDNPEYDKLINYYVREKYTLRYTGGMVPDVNQ
IIVKEKGIFTNVASPSAKAKLRLLFEVAPLGFLIEKAGGYSSDGQKSVLDKVIENLDDRT
QVAYGSKNEIIRFEEMLYGSSRLNAGVPVGATA
>GH_D10G2661.1
METSVTCYARGIVLPGVSSKHSSALVSPPSISPSFSSKSLKTSSLFGESLRVVPRSSLKV
SKAKNTTSLVTKCEIGESLEEFLTKATTDKALIRIMMCMGEALRTIAFKVRTASCGGTAC
VNSFGDEQLAVDLLANKLLFEALTYSHFCKYACSEEIPELQDMGGPAEGGFSVAFDPLDG
SSIVDTNFTVGTIFGVWPGDKLTGVTGRDQVAAAMGIFGPRTTYVLALKDIPGTHEFLLL
DEGKWQHVKDTYEIGEGKMFSPGNLRATFDNPEYDKLINYYVREKYTLRYTGGMVPDVNQ
IIVKEKGIFTNVASPSAKAKLRLLFEVAPLGFLIEKAGGYSSDGQKSVLDKVIENLDDRT
QVAYGSKNEIIRFEETLYGSSRLNAGVPVGATA
>LOC_Os03g16050.1
MAAAATTSSHLLLLSRQQAAASLQCGLSFRRQPGRLAGGSSAPSVRCMAAVDTASAPAAT
EASKKSSYEITTLTTWLLKQEQAGTIDGEMTIVLASISTACKQIASLVQRAPISNLTGVQ
GAVNVQGEDQKKLDVVSNEVFSNCLKSSGRTGVIASEEEDVPVAVEESYSGNYIVVFDPL
DGSSNIDAAVSTGSIFGIYSPNDECLADIADDQNLDQVEQRCIVSVCQPGSNLLAAGYCM
YSSSVIFVLTIGTGVYVFTLDPMYGEFVLTQEKVQIPKAGKIYAFNEGNYALWDDKLKSY
MDSLKEPGPSGKPYSARYIGSLVGDFHRTLLYGGIYGYPRDQKSKNGKLRLLYECAPMSF
IVEQAGGKGSDGHQRILDIMPTEIHQRVPLYIGSVEEVEKVEKFLA
>Ga03G0763.1
MDHAADAHRTDLMTITRFVLNEQSKYPESRGDFTILLNHIVLGCKFVCSSVNKAGLAKLI
GLAGEINIQGEEQKKLDVLSNEVFIKALVSSGRTCILVSEEDEDAIIVEPSKRGRYCVVF
DPLDGSSNIDCGVSIGTIFGIYMVKDDHEPTLADVLQPGKQMVAAGYCMYGSSCTLVLST
GKGVNGFTLDPSLGEFILTHPDIRIPKKGKIYSVNEGNAKNWDGPTAKYVENCKFPKDGS
PSKSLRYIGSMVADVHRTILYGGTFMYPADKKSPSGKLRVLYEVFPMSFLMENAGGQAFT
GKQRALDLVPTKIHDRSPIFLGSYDDIEEIKALYAAEGKEE
>Pp3c3_1090V3.1.p
MDHAADAMRTDLMTITRHVLNEQSRFPEARGDLTILLNNIVLGCKFVCSSVSKAGLAKLI
GLAGETNVQGEEQKKLDVLSNHVFINALVSSGRTNVLVSEENEEAIFVESSKRGRYCVVF
DPLDGSSNIDCGVSIGTIFGIYMLKEGASGTVEDVLQPGTAMLAAGYCMYGSSCTLVLST
GAGVNGFTLDPSLGEFILTHPNIKIPKKGKIYSVNEGNAKHWDGPTTKYVENAKFPKDGS
SPKSLRYIGSMVADVHRTLLYGGIFMYPGDKKSPKGKLRVLYEVFPMSFLVEQAGGQSFT
GKQRALELVPAHIHDRSPIFLGSSDDVEEIKALYAAESA
>GB_D12G0168.1
MQQLLSPTISYPSPLLHLTSHPFPPKPHFCPTHRLSFYPPPKMASFSGFLAKSQMGMTAA
AAAGDGANGFSSLMDYVGKGGLDVGDDLLVLLYHIQFACKRIAALVASPFNSALGKHSAL
TGATSGAAASDRDKPKPLDIVANEIILSSLRNSGKVSVMASEEDDAPTWINDDGPFVVVL
DPLDGSRNIDASIPTGTIFGVYNRLTELDNQPTEEKALLNSLQSGRKLVAAGYVLYSSAT
ILCASFGSGTHAFTLDHSTGDFILTHPSIRIPPRGQIYSVNDARYFDWPEGLRQYIDTVR
QGKGKFPKKYSARYICSLVADFHRTVLYGGIAMNPRDHLRLVYEANPLSYLAEQAGGKGS
DGKSRILSIQPVKLHQRLPLFLGSLEDIDELESYGDVQQKVNPGYEV
>Pp3c24_11070V3.2.p
MNVYLFLFLLCFAPLASHRYGLMKSVTTLYESSDPREPPSPPPPPARSLLYRSVTYLRKI
IFQKPPKLNRKPPPPPPPSPDYSRFAPPPVVKAPHTPSPVSRWFRRSASARDRRASLQRT
YYQRAPPLSSYTAARNAEGVITMMSFLGTEGSNADVDMVVLMAHIQAACKHIAAILSSPR
ELQYNYEPYFEGGKRDDSRSLKSISNYIFQLALRNSGKVAAISSEEDEAPIWFGDGPYIV
VFDSLDGFEDFDELTPTSTMFSIYHRIHEADHLLLEQKATINVMQRGDRLVAAGYTIYSS
STMMCFSLRTGLHGFTLDHDVGEFVLTHPDIQIPERGNVYSVDDGRYFDWPPGLRHYVDN
IRQGQGQSSQRYSARHVSSLVADLHRTILFGGIVMNPRTQLHLIHEANAVSFLVENGGGQ
AIDGRRRILEIQPTHLHQRMPLFLGSSADVSELEAYGDIQEVFDPNSESDDDGYLD
>Glyma.08G067500.1.p
MQSTAAPPLYQLVSFKPKLQTFPSKSQLCPLGTPFCRLEMASISGFGLKPLRAVSVSSSS
SASSDDGFVTLTEYVGKEGMNVKDDLVVLLDHIQYACKKIAALVASPFNYSLGKQTALGS
VGSDRDAPKPLDIVSNEIILSSLRKSGRVAVMASEENDAPTWISDDGPYVVVTDPLDGSR
NIDASIPTGTIFGIYKRLEELDDLPTEDKAMLNSLQSGSRLIAAAYVLYSSATILCITFG
SGTQAFTLDHSTGDFILTNPSIKIPPRGQIYSVNDARYFDWPEGLRQYIDTVRQGKGRYP
KKYSARYICSLVADLHRTLLYGGVAMNPRDHLRLVYEANPLSFIVEQAGGRGSDGKNRIL
SLQPVKLHQRLPLFLGSLEDMEELESYGDIQQKVNPGYEV
>GB_A12G0153.1
MLQLLSPTISYPSPLFHLTSHPFPPKPHFCSTHRLSFYLPPKMASFSGFLAKSQMGMTAG
GGGGGDGANGFSSLMDYVGKGGLDVGDDLLVLLYHIQFACKRIAALVASPFNSALGKHSA
LTGATSGAAASDRDKPKPLDIVANEIILSSLRNSGKVSVMASEEDDAPIWINDDGPFVVV
LDPLDGSRNIDASIPTGTIFGVYNRLKELDNQPTEEKALLNSLQSGTKLVAAGYVLYSSA
TILCASFGSGTHAFTLDHSTGDFILTHPSIRIPPRGQIYSVNDARYFDWPEGLRQYIDTV
RQGKGKFPKKYSARYICSLVADFHRTVLYGGIAMNPRDHLRLVYEANPLSYLAEQAGGKG
SDGKSRILSIQPVKLHQRLPLFLGSLEDIDELESYGDVQQKVNPGATKKVRFRDEESSSI
ADGLASTVGGLMLRSGVVDERGYRMRRYVVTETMNGVSSIKFSSRVHQLIEESMRLLGNL
YKGSLLKVIGELVGRIIKIDGNTKSESRGQFAWMAMCIDLKFILRINCESLLNICYCCGC
YGHMEEVCPKNKDRVVADEVVEMEKETPINVAKQIEDEDFESTTVDKDWEMIDRWGYHRR
TWAAKV
>Gorai.005G080300.1
MDHAADAHRTDLMTITRFVLNEQSKYPESRGDFTILLNHIVLGCKFVCSSVNKAGLAKLI
GLTGEINIQGEEQKKLDVLSNEVFIKALVSSGRTCILVSEEDEDAIIVEPSKRGRCFHLF
SALFLMNNCFHYELGLIQCRYCVVFDPLDGSSNIDCGVSIGTIFGIYMVKDDHEPTLADV
LQPGKQMVAAGYCMYGSSCTLVLSTGKGVNGFTLDPSLGEFILTHPDIRIPKKGKIYSVN
EGNAKNWDGPTAKYVENCKFPKDGSPSKSLRYIGSMVADVHRTLLYGGTFMYPADKKSPS
GKLRVLYEVFPMSFLMENAGGQAFTGKQRALDLVPTKIHDRSPIFLGSYDDIEEIKALYA
AEGKKE
>Glyma.07G182300.1.p
MQAAATTPLYQLVSFKPKLQTFPSKSQLCPLGTPFCRLGMASVSGFRLRPLRAVGGSSSS
SASGDDGFVTLIEYVAKEGMNVKDDLVVLLDHIQYACKRIAALVASPFNYSLGKQTGHGS
VGSDRDAPKPLDIVSNEIILSSLRKSRKVAVMASEENDAPTWISDDGPYVVVTDPLDGSR
NIDASIPTGTIFGIYKRLEELDNLPTEEKAMLNSLQSGSKLIAAAYVLYSSATILCITFG
SGTQAFTLDHSTGDFILTNPSIKIPPRGQIYSVNDARYFDWPEGLRQYIDTVRQGKGRYP
KKYSARYICSLVADLHRTLLYGGVTMNPRDHLRLVYEANPLSFIVEQAGGRGSDGKNRIL
SLQPVKLHQRLPLFLGSLEDMEELESYGDIQQKVNPGYEV
>Zm00001d042840_P001
MEIVATRSPACCAAVSFSQSYRPKASRPPTTFYGESVRVNTARPLSARRQSKAASRAALS
ARCEIGDSLEEFLTKATPDKNLIRLLICMGEAMRTIAFKVRTASCGGTACVNSFGDEQLA
VDMLANKLLFEALEYSHVCKYACSEEVPELQDMGGPVEGGFSVAFDPLDGSSIVDTNFTV
GTIFGVWPGDKLTGVTGGDQVAAAMGIYGPRTTYIVALKDCPGTHEFLLLDEGKWQHVKD
TTTIGEGKMFSPGNLRATFDNPEYDKLINYYVKEKYTLRYTGGMIIVKEKGIFTNVTSPT
AKAKLRLLFEVAPLGFLMEKAGGYSSDGKQSVLDRVINELDERTQVAYGSKNEIIRFEET
LYGSSRLAASATATARALI
>Glyma.20G166400.1.p
MDHSADAQRTDLMTITRFVLNEQSKHPESRGDFSILLSHIVLGCKFVCSAVNKAGLAKLI
GLAGETNVQGEEQKKLDVLSNDVFIKALISSGRTCILVSEEDEEATFVEPSKRGKYCVVF
DPLDGSSNIDCGVSIGTIFGIYLIKEDHEPTVEDVLQPGKNMLAAGYCMYGSSCTLVLST
GSGVNGFTLDPSLGEFILTHPDIKIPKKGKIYSVNEGNAKNWDGPTTMYVENCKYPKDGS
SPKSLRYIGSMVADVHRTLLYGGIFLYPADKKSPNGKLRVLYEVFPMSFLMEQAGGQAFT
GNQRALDLVPKKLHERSPIFLGSYEDVEEIKALYSADEK
>Glyma.07G142700.1.p
MVAMAAATASTQLIFSKPCSPSRLCPFQLCVFDTKQVLSSGRRRHVGGSGVRCMAVGEAA
TTGTKKRSGYELQTLTSWLLKQEQAGVIDAELTIVLSSISMACKQIASLVQRANISNLTG
VQGAVNVQGEDQKKLDVVSNEVFSNCLRSSGRTGIIASEEEDVPVAVEESYSGNYIVVFD
PLDGSSNIDAAVSTGSIFGIYSPNDECLADIDDDPTLDTTEQRCIVNVCQPGSNLLAAGY
CMYSSSIIFVLTLGNGVFVFTLDPMYGEFVLTQENLQIPRAGKIYAFNEGNYQLWDEKLK
KYIDDLKDPGPSGKPYSARYIGSLVGDFHRTLLYGGIYGYPRDKKSKNGKLRLLYECAPM
SFIVEQAGGKGSDGHQRILDIQPTEIHQRVPLYIGSVEEVEKVEKYLA
>Ga11G0028.1
MVAAVAATASSQLLVSSSRSLSRLSPFQLCVFDSKSLVSCPSNGNGINNSIKRRHVRCLA
VGTAPEAETKKSGFEIQTLTGWLLKQEQAGTIDAELTIVLSSISMACKQIASLVQRASIS
NLTGVQGAVNVQGEDQKKLDVVSNEVFSNCLRSSGRTGIIASEEEDVPVAVEESYSGNYI
VVFDPLDGSSNIDAAVSTGSIFGIYSPNDECLAEIDDDSTLGSAEQRCVVNVCQPGSNLL
AAGYCMYSSSIIFVLTLGNGVYAFTLDPMYGEFVLTQEKIQIPKAGKIYAFNEGNYQLWD
DKLKKYIDDLKDPGPSGKPYSARYIGSLVGDFHRTLLYGGIYGYPRDKKSKNGKLRLLYE
CAPMSFIVEQAGGKGSDGHQRILDIQPVEIHQRVPLYIGSQEEVEKLEKYLA
>Glyma.18G193600.1.p
MVAMAAATASSQLIFSKPRSPSRLCPFQLCVFDTKQVLSSSSGRRRHVGGSGVRCMAVGE
AATTETKKRSGYELQTLTNWLLKQEQAGVIDAELTIVLSSISMACKQIASLVQRANISNL
TGVQGAVNVQGEDQKKLDVVSNEVFSNCLRSSGRTGIIASEEEDVPVAVEESYSGNYIVV
FDPLDGSSNIDAAVSTGSIFGIYSPNDECLADIGDDPTLDTTEQRCVVNVCQPGSNLLAA
GYCMYSSSIIFVLTLGNGVFVFTLDPMYGEFVLTQENLQIPRAGKIYAFNEGNYQLWDDK
LKKYIDDLKDPGPSGKPYSARYIGSLVGDFHRTLLYGGIYGYPRDKKSKNGKLRLLYECA
PMSFIVEQAGGKGSDGHQRILDIQPTEIHQRVPLYIGSVEEVEKVEKYLA
>Potri.002G069000.1.p
MDHSADAHRTDLMTITRFVLNEQSKYPESLGDFSILLNHIVLGCKFVCSAVNKAGLAKLI
GLAGETNVQGEEQKKLDVLSNEVFIKALVSSGRTCILVSEEDDEATFVEPSKRGRYCVVF
DPLDGSSNIDCGVSIGTIFGIYMVKDGHEPTLNDVLQPGKNMLAAGYCMYGSSCMLVLST
GSGVNGFTLDPFLREFILTHPEIKIPKKGKIYSVNEGNAINWDGPTAKYVEKCKFPEDGS
SAKSLRYVGSMVADVHRTLLYGGIFLYPADKKSPNGKLRVLYEVFPMSFLMEQAGGQAFT
GKQRALDLVPTKIHERSPIFLGSYDDVEEIKALYI
>Potri.010G193300.1.p
METGIACCARGAYLPGVSQHSKAPVSPQSISPSCSSRGLKSSSLFGETLRFVPRSSLKVS
KAKNSSLVTRCEIGDSLEEFLTKATSDKGLIRVLMCMGEALRTIAFKVRTASCGGTACVN
SFGDEQLAVDMLANNLLFEALTYSHFCKYACSEEVPELQDMGGPTEGGFSVAFDPLDGSS
IVDTNFSVGTIFGVWPGDKLTGVTGRDQVAAAMGVYGPRTTYVLALKDYPGTHEFLLLDE
GKWQHVKETTEIGEGKLFSPGNLRATFDNVDYEKLINYYVKEKYTLRYTGGMVPDVNQII
VKEKGVFTNVISPSSKAKLRLLFEVAPLGFLVEKAGGYSSDGYQSVLDKEIINLDDRTQV
AYGSKNEIIRFEETLYGKSRLKSEGVPVGAAA
>Potri.016G109000.2.p
MFEAIPTSSSQITFSTSRSSIISHLFPIKNRSHHIRQSFGRRFASGIRCKAVEITAAESG
IKEEKRKKGRYALENLTTWLLKQEQAGNIDAELTVVLSGISLACKQIASLLQRSSIINLT
GVQGTTNIQGEDQKKLDVISNELFCNCLRSSGRTAIIVSEEEDVPVAVEETYSGNYIVVF
DPIDGSANIDIALTTGSVFGIYGPDEQCLFNIDDDSTLDEARQRCIINACQPGRNLLAAG
YCLYSSSVVFTISIGKGVFAFTLDPTFGEFVLTHEDIKIPKTGKIYSFNEGNYDLWDGKL
QSYLGYLRQPGPPNGKPYSGRYIGCLVGEIHRMLLYGGIYGNPKNKNSKNGNLRLLYECA
PMSYLVEQAGGKATDGHQRILDIKPEQIHQRTPIFIGSPDEVDKLQQYLA
