# Supplementary material for: Disequilibrium evolution of the Fructose-1,6-bisphosphatase gene family leads to their functional biodiversity in Gossypium species
Source: BMC Genomics. 2020 Jun 1;21:379. doi: 10.1186/s12864-020-6773-z (PMC7262775; doi:10.1186/s12864-020-6773-z)
Supplement: Supplementary file 2 — Additional file 2. Amino acid compositions of FBP genes. [file 12864_2020_6773_MOESM2_ESM.xls]

## Sheet: Sheet1
	Protein ID	kind	bp	AA_length	PI
1	Ga10G0168.1	ChFBP	1182	393	5.95
2	Ga11G0028.1	ChFBP	1239	412	5.17
3	Ga12G2745.1	ChFBP	1827	608	5
4	Gorai.007G377800.1	ChFBP	1239	412	5.17
5	Gorai.008G017700.1	ChFBP	1224	407	6.63
6	Gorai.011G279400.1	ChFBP	1182	393	5.95
7	Gorai.012G110100.1	ChFBP	1233	410	5.66
8	GH_A04G1064.1	ChFBP	1233	410	6.02
9	GH_A10G2530.1	ChFBP	1182	393	6.05
10	GH_A11G3741.1	ChFBP	1239	412	5.17
11	GH_A12G0156.1	ChFBP	1287	428	7.18
12	GH_D04G1404.1	ChFBP	1233	410	5.77
13	GH_D10G2661.1	ChFBP	1182	393	5.95
14	GH_D11G3768.1	ChFBP	1239	412	5.17
15	GH_D12G0166.1	ChFBP	1329	442	7.68
16	GB_A04G1106.1	ChFBP	1233	410	6.02
17	GB_A10G2704.1	ChFBP	1182	393	5.95
18	GB_A11G3819.1	ChFBP	1239	412	5.17
19	GB_A12G0153.1	ChFBP	1821	606	6.58
20	GB_D04G1487.1	ChFBP	1119	372	5.61
21	GB_D10G2668.1	ChFBP	1182	393	5.95
22	GB_D11G3837.1	ChFBP	1239	412	5.17
23	GB_D12G0168.1	ChFBP	1224	407	6.46
24	Ga02G0778.1	CyFBP	1026	341	5.87
25	Ga03G0763.1	CyFBP	1026	341	5.72
26	Ga04G0222.1	CyFBP	1026	341	6.09
27	Gorai.002G055400.1	CyFBP	1026	341	6.1
28	Gorai.005G080300.1	CyFBP	1101	366	6.16
29	Gorai.012G159400.1	CyFBP	1026	341	6.26
30	GH_A02G0701.1	CyFBP	1026	341	5.86
31	GH_A02G1268.1	CyFBP	1026	341	5.87
32	GH_A04G1526.1	CyFBP	1026	341	6.09
33	GH_D02G0715.1	CyFBP	1026	341	5.93
34	GH_D03G0740.1	CyFBP	1026	341	6.02
35	GH_D04G1869.1	CyFBP	1026	341	6.26
36	GB_A02G0693.1	CYFBP	1026	341	5.86
37	GB_A02G1288.1	CYFBP	945	314	6.01
38	GB_A04G1581.1	CYFBP	1026	341	6.09
39	GB_D02G0741.1	CYFBP	1026	341	6.02
40	GB_D03G0699.1	CYFBP	1026	341	5.87
41	GB_D04G1962.1	CYFBP	1026	341	6.26
