# Supplementary material for: Disequilibrium evolution of the Fructose-1,6-bisphosphatase gene family leads to their functional biodiversity in Gossypium species
Source: BMC Genomics. 2020 Jun 1;21:379. doi: 10.1186/s12864-020-6773-z (PMC7262775; doi:10.1186/s12864-020-6773-z)
Supplement: Supplementary file 3 — Additional file 3 Ka/Ks ratio of FBP homologous genes. [file 12864_2020_6773_MOESM3_ESM.xls]

## Sheet: Sheet1
Seq_1	Seq_2	Ka	Ks	Ka_Ks
Ga02G0778.1	GB_A02G1288	0.006973	0.004527	1.54039
Ga02G0778.1	GB_D03G0699	0.003836	0.025534	0.150242
Ga02G0778.1	GH_A02G1268	0.001277	0.008403	0.151978
Ga02G0778.1	GH_D03G0740	0.005119	0.029887	0.171279
Ga03G0763.1	GB_A02G0693	0.003833	0.008436	0.454421
Ga03G0763.1	GB_D02G0741	0.002554	0.034292	0.074487
Ga03G0763.1	Gorai.005G080300.1	0.003835	0.038691	0.099112
Ga03G0763.1	GH_A02G0701	0.003833	0.01269	0.302091
Ga03G0763.1	GH_D02G0715	0.003836	0.034243	0.112033
Ga04G0222.1	GB_A04G1581	0	0.004172	0
Ga04G0222.1	GB_D04G1962	0.005129	0.034024	0.150755
Ga04G0222.1	Gorai.012G159400.1	0.002559	0.021121	0.121156
Ga04G0222.1	GH_A04G1526	0.001279	0	#NAME?
Ga04G0222.1	GH_D04G1869	0.002561	0.029675	0.086285
Ga10G0168.1	GB_A10G2704	0.00112	0.003507	0.319514
Ga10G0168.1	GB_D10G2668	0.002241	0.043281	0.051785
Ga10G0168.1	Gorai.011G279400.1	0.002241	0.043281	0.051785
Ga10G0168.1	GH_A10G2530	0.003367	0	#NAME?
Ga10G0168.1	GH_D10G2661	0.002243	0.046918	0.047797
Ga11G0028.1	GB_A11G3819	0	0.003396	0
Ga11G0028.1	GB_D11G3837	0.00426	0.010262	0.415093
Ga11G0028.1	Gorai.007G377800.1	0.004259	0.00683	0.6236
Ga11G0028.1	GH_A11G3741	0	0	NaN
Ga11G0028.1	GH_D11G3768	0.003193	0.010262	0.311099
Ga12G2745.1	GB_A12G0153	0.036098	0.061077	0.591033
Ga12G2745.1	Gorai.008G017700.1	0.008873	0.026849	0.330485
Ga12G2745.1	GH_A12G0156	0.043449	0.053522	0.811794
Ga12G2745.1	GH_D12G0166	0.063975	0.112431	0.569012
GB_A02G0693	GB_D02G0741	0.001276	0.025598	0.049834
GB_A02G1288	GB_D03G0699	0.008373	0.022929	0.365181
GB_A02G0693	GH_A02G0701	0	0.004211	0
GB_A02G1288	GH_A02G1268	0.005574	0.004523	1.23238
GB_A02G0693	GH_D02G0715	0.002555	0.025562	0.099937
GB_A02G1288	GH_D03G0740	0.009777	0.02761	0.354093
GB_A04G1106	GB_D04G1487	0.01187	0.02283	0.519918
GB_A04G1581	GB_D04G1962	0.005129	0.038388	0.133618
GB_A04G1106	Gorai.012G110100.1	0.008578	0.02791	0.30733
GB_A04G1581	Gorai.012G159400.1	0.002559	0.025417	0.100676
GB_A04G1106	GH_A04G1064	0	0	NaN
GB_A04G1581	GH_A04G1526	0.001279	0.004172	0.306478
GB_A04G1106	GH_D04G1404	0.00965	0.024421	0.395151
GB_A04G1581	GH_D04G1869	0.002561	0.034012	0.075283
GB_A10G2704	GB_D10G2668	0.00112	0.046947	0.023862
GB_A10G2704	Gorai.011G279400.1	0.00112	0.046947	0.023862
GB_A10G2704	GH_A10G2530	0.002244	0.003501	0.640987
GB_A10G2704	GH_D10G2661	0.001121	0.050591	0.022155
GB_A11G3819	Gorai.007G377800.1	0.004259	0.010268	0.414783
GB_A11G3819	GH_A11G3741	0	0.003396	0
GB_A11G3819	GH_D11G3768	0.003193	0.013715	0.232789
GB_A12G0153	GB_D12G0168	0.01597	0.031991	0.49919
GB_A12G0153	Gorai.008G017700.1	0.014866	0.028511	0.521399
GB_A12G0153	GH_A12G0156	0.027717	0.064547	0.429413
GB_A12G0153	GH_D12G0166	0.059569	0.099978	0.595822
GB_D02G0741	Gorai.005G080300.1	0.001276	0.004202	0.3037
GB_D02G0741	GH_A02G0701	0.001276	0.029951	0.042592
GB_D02G0741	GH_D02G0715	0.001277	0	#NAME?
GB_D03G0699	Gorai.002G055400.1	0.003836	0.016926	0.226653
GB_D03G0699	GH_A02G1268	0.002556	0.025516	0.100168
GB_D03G0699	GH_D03G0740	0.001276	0.0042	0.303838
GB_D04G1487	Gorai.012G110100.1	0.007101	0.015133	0.469218
GB_D04G1487	GH_A04G1064	0.01187	0.02283	0.519918
GB_D04G1962	GH_A04G1526	0.006417	0.034024	0.188605
GB_D04G1487	GH_D04G1404	0.002358	0.003759	0.627358
GB_D04G1962	GH_D04G1869	0.002561	0.004165	0.614875
GB_D10G2668	Gorai.011G279400.1	0	0	NaN
GB_D10G2668	GH_D10G2661	0.002804	0.034015	0.082426
GB_D11G3837	Gorai.007G377800.1	0.002125	0.003417	0.621812
GB_D11G3837	GH_A11G3741	0.00426	0.010262	0.415093
GB_D11G3837	GH_D11G3768	0.001062	0	#NAME?
GB_D12G0168	Gorai.008G017700.1	0.002187	0.016575	0.131919
GB_D12G0168	GH_A12G0156	0.017653	0.023394	0.754593
GB_D12G0168	GH_D12G0166	0.004654	0.015742	0.295623
Gorai.002G055400.1	GH_A02G1268	0.003838	0.034194	0.112241
Gorai.002G055400.1	GH_D03G0740	0.005119	0.021225	0.241171
Gorai.005G080300.1	GH_A02G0701	0.002553	0.034328	0.074383
Gorai.005G080300.1	GH_D02G0715	0.002555	0.004196	0.609028
Gorai.007G377800.1	GH_A11G3741	0.004259	0.00683	0.6236
Gorai.007G377800.1	GH_D11G3768	0.001062	0.003417	0.310686
Gorai.008G017700.1	GH_A12G0156	0.016546	0.019973	0.828416
Gorai.008G017700.1	GH_D12G0166	0.006858	0.019067	0.359652
Gorai.011G279400.1	GH_A10G2530	0.003366	0.043203	0.077919
Gorai.011G279400.1	GH_D10G2661	0.002804	0.034015	0.082426
Gorai.012G110100.1	GH_A04G1064	0.008578	0.02791	0.30733
Gorai.012G159400.1	GH_A04G1526	0.003842	0.021121	0.18189
Gorai.012G110100.1	GH_D04G1404	0.006422	0.017342	0.370303
Gorai.012G159400.1	GH_D04G1869	0.005128	0.016831	0.304689
GH_A02G0701	GH_D02G0715	0.002555	0.029908	0.085414
GH_A02G1268	GH_D03G0740	0.003837	0.029865	0.128468
GH_A04G1064	GH_D04G1404	0.00965	0.024421	0.395151
GH_A04G1526	GH_D04G1869	0.003844	0.029675	0.129539
GH_A10G2530	GH_D10G2661	0.003368	0.046834	0.071919
GH_A11G3741	GH_D11G3768	0.003193	0.010262	0.311099
GH_A12G0156	GH_D12G0166	0.048561	0.06414	0.757103
