# Supplementary material for: Disequilibrium evolution of the Fructose-1,6-bisphosphatase gene family leads to their functional biodiversity in Gossypium species
Source: BMC Genomics. 2020 Jun 1;21:379. doi: 10.1186/s12864-020-6773-z (PMC7262775; doi:10.1186/s12864-020-6773-z)
Supplement: Supplementary file 4 — Additional file 4 The FPKM value of FBP genes in tetraploid cotton species. [file 12864_2020_6773_MOESM4_ESM.xls]

## Sheet: 1
The FPKM value of FBP genes in G. hirsutum
Gene ID	0 dpa	1dpa	3dpa	5dpa	10DPA	20DPA	25DPA
GH_A02G0701.1	1.21037	0.954033	9.43345	10.9955	15.1218	385.787	208.382
GH_A02G1268.1	18.9149	27.6305	1.58425	1.4542	0.3264	1.9775	2.3794
GH_A04G1064.1	7.42547	7.02273	1.05505	1.67283	3.3494	0.4488	0.42
GH_A04G1526.1	2.59437	1.3623	0.9353	1.31967	0.8703	2.5168	2.4516
GH_A10G2530.1	0.293767	0.0745333	0.1139	0.1085	0.2833	2.4967	0.6259
GH_A11G3741.1	0.0516667	0.173033	0.1358	0.0162333	0	0.2977	0.2985
GH_A12G0156.1	0.420433	3.1717	1.5152	1.70707	0.2602	1.0032	1.7245
GH_D02G0715.1	7.9585	4.00637	3.417	17.096	2.3934	134.648	74.5561
GH_D03G0740.1	0.830933	1.5784	0.1852	0.0196	0.3264	0.5393	1.0095
GH_D04G1404.1	1.58807	0.610167	0.2302	0.792433	0.5432	0	0.3
GH_D04G1869.1	0.993467	1.6363	3.0208	3.11333	5.2219	3.7752	4.0379
GH_D10G2661.1	0	0	0	0.0629667	0.0944	1.0923	0.3755
GH_D11G3768.1	0.0246	0.0422667	0	0	0	0.1489	0.1791
GH_D12G0166.1	4.10777	5.39437	4.9984	5.1532	1.5957	13.1845	6.7912

## Sheet: 2
The FPKM value of FBP genes in G. barbadense
Gene ID	0 dpa	1dpa	3dpa	5dpa	10DPA	20DPA	25DPA
GB_A02G0693.1	0.138933	0.372167	5.2986	5.5929	13.8357	243.52	62.684
GB_A02G1288.1	49.4352	29.415	6.26117	10.2487	0.615833	2.3017	0.7547
GB_A04G1106.1	8.4073	4.26257	2.05833	2.2939	2.82173	0.238467	0.413
GB_A04G1581.1	1.2136	1.87197	3.82767	5.2977	4.85713	3.5699	0.19895
GB_A10G2704.1	0.0373667	0.0774333	0.019	0.127267	0	0.0333333	0.2586
GB_A11G3819.1	0.0146	0.283667	0.1426	0.306867	0	0.222667	0
GB_A12G0153.1	1.24517	1.3337	2.0051	3.09843	1.06187	0.345633	1.3061
GB_D02G0741.1	3.8601	4.61073	4.75013	3.6297	0.9133	91.8042	32.7839
GB_D03G0699.1	2.7023	2.04733	1.08627	1.21157	0.341633	0.597333	1.62115
GB_D04G1487.1	2.19133	0.8431	0.3941	0.204567	0.172333	0.0208	0.4552
GB_D04G1962.1	0.923233	0.867333	2.01177	3.5208	2.51863	2.2461	0.96015
GB_D10G2668.1	0.1107	0.4132	0.415433	0.5305	0.0422333	0.05	0.05735
GB_D11G3837.1	0.143467	0.0647667	0.1102	0.107967	0	0.305067	0
GB_D12G0168.1	3.70063	4.40197	5.57043	5.10447	1.45033	1.48733	8.0203

## Sheet: 3
The FPKM value of FBP genes in G. hirsutum in salt stress
	CRI12L_CK0	CRI12L_SS12	CRI12L_SS3	CRI12L_SS48	CRI12R_CK0	CRI12R_SS12	CRI12R_SS3	CRI12R_SS48	MAR85L_CK0	MAR85L_SS12	MAR85L_SS3	MAR85L_SS48	MAR85R_CK0	MAR85R_SS12	MAR85R_SS3	MAR85R_SS48
GH_A02G0701.1	2.2712	9.2088	1.9235	16.1233	0.3889	0.175	0.1333	0.5951	0.6905	4.8284	1.9829	9.5127	0.1238	0.1346	0	0
GH_A02G1268.1	203.919	91.4228	33.9165	38.7373	1.8325	1.5386	1.7319	5.3065	186.183	111.63	67.9481	75.568	1.2931	0.5629	0.888	3.9066
GH_A04G1064.1	21.4702	4.3527	11.7767	1.0831	0.5591	0.427	0.3658	0.121	27.4984	7.3437	13.824	2.7482	0.1133	0.2463	0.1338	0.2289
GH_A04G1526.1	7.683	19.7987	14.3967	14.6892	46.9739	216.227	38.0259	154.399	3.5425	10.2188	3.8338	6.8412	13.3395	69.7823	19.9417	70.594
GH_A10G2530.1	500.84	144.955	356.894	216.274	0.2121	0.167	0.4452	0	528.451	253.777	444.032	303.605	0.3545	0.1285	0	0
GH_A11G3741.1	151.95	28.9242	76.649	54.0961	0.3035	0.2125	0.4854	0	145.794	54.3437	78.6204	59.3862	0.2818	0	0.2663	0.0456
GH_A12G0156.1	1.4534	2.1651	1.6859	2.3552	0.5426	0.1899	0.2531	1.0045	2.947	3.3074	1.4839	3.4538	0.6382	0.4382	0.0397	0.8418
GH_D02G0715.1	0	1.0232	0.3699	2.706	0.2222	0.8751	0.8664	1.1901	0.1381	2.1728	0.0684	4.5775	1.7333	1.0769	1.0971	1.7016
GH_D03G0740.1	196.876	44.2096	90.2841	34.7706	0.0611	0.3207	0.0733	0.6542	188.106	78.8304	122.606	68.255	0.3403	0.148	0.0804	0.2751
GH_D04G1404.1	27.5437	3.0422	12.7919	1.8567	0	0	0.1219	0.121	29.4355	6.405	13.824	2.9445	0.1699	0.0616	0.0669	0
GH_D04G1869.1	3.2012	6.6371	2.6028	4.0907	24.2505	68.2486	10.6971	44.5604	3.2894	7.2991	3.7586	5.1113	13.884	30.4141	11.3378	30.5926
GH_D10G2661.1	483.723	124.254	345.033	204.492	0.2651	0.167	0.4452	0	536.885	231.601	407.752	279.442	0.1772	0	0.1396	0.0478
GH_D11G3768.1	235.824	38.6122	117.129	57.6375	0.2529	0.1593	0.3034	0	214.731	68.1357	129.291	71.1071	0.1127	0.1226	0	0
GH_D12G0166.1	3.8104	4.1018	7.9088	5.2993	1.8433	2.1507	1.474	3.7779	5.9389	9.0107	4.6629	8.1734	2.8525	2.7913	0.5392	4.5661

## Sheet: 4
The FPKM value of FBP genes in G. hirsutum after Verticillium dahliae inoculation
	Z_0H	Z_24H	Z_48H	C_0H	C_24H	C_48H
Gh_A02G0669	2.15597	7.18892	3.00689	0.880047	2.50635	5.35675
Gh_A04G0745	1.59131	3.0112	0.956414	1.61471	0.527182	0.785266
Gh_A04G1076	16.4164	36.5839	25.5762	29.618	127.532	77.0866
Gh_A10G2060	15.8258	22.0663	13.0412	16.5817	4.3242	1.41674
Gh_A11G2932	5.11247	7.58747	3.62563	4.92227	0.894255	0.808947
Gh_A12G0145	1.10132	1.32227	1.25143	1.08239	0.763329	1.13448
Gh_D02G0717	1.97286	5.10229	1.78706	1.9675	1.60281	2.55247
Gh_A02G1760	8.2486	7.95462	5.51658	10.6852	8.32598	3.87581
Gh_D03G1766	2.37808	2.134	1.43528	2.40564	0.736087	0.41773
Gh_D04G1225	1.08362	2.27322	0.709718	1.07635	0.172808	0.257765
Gh_D04G1683	16.0846	27.0763	32.7711	16.1743	65.5475	37.4592
Gh_D10G2468	7.19237	12.0174	5.37418	6.70746	1.75744	0.51803
Gh_D11G3317	3.74395	3.5006	1.75986	2.93122	0.651776	0.360959
Gh_D12G0160	4.0669	4.54088	4.07619	3.97749	3.25979	3.52542
