# Supplementary material for: Disequilibrium evolution of the Fructose-1,6-bisphosphatase gene family leads to their functional biodiversity in Gossypium species
Source: BMC Genomics. 2020 Jun 1;21:379. doi: 10.1186/s12864-020-6773-z (PMC7262775; doi:10.1186/s12864-020-6773-z)
Supplement: Supplementary file 5 — Additional file 5. The primer sequences used for qRT-PCR. [file 12864_2020_6773_MOESM5_ESM.xls]

No.	gene name	primer name	sequence
1	GH_D02G0715.1	D02G0715_F	AGCAATCCAAATATCCCGAGTC
		D02G0715_R	CCCCAGCAAGTCCAATGAGT
2	Gh_A02G1268.1	A02G1268_F	CAAGCAGGAGGTCAGGCATT
		A02G1268_R	TTTTCCCTTCAGCAGCATAGAG
3	GH_D04G1869.1	D04G1869-1F	CCATCACTCGCCATGTCCTT
		D04G1869-1R	CCCGCCTTGCTAACAGAAGA
4	GH_A04G1526.1	A04G1526-1F	CCATCACTCGCCATGTCCTT
		A04G1526-1R	CCCGCCTTGCTAACAGAAGA
5	Histone 3?	GhHistone3_F?	TCAAGACTGATTTGCGTTTCCA
		GhHistone3_R?	GCGCAAAGGTTGGTGTCTTC
